# Supplementary material for: Ultrasound Guided Arthroscopic Removal of Calcific Tendonitis: A Minimum of 2-Year Followup
Source: J Clin Med. 2023 Apr 25;12(9):3114. doi: 10.3390/jcm12093114 (PMC10179588; doi:10.3390/jcm12093114)
Supplement: Supplementary file 1 [file jcm-12-03114-s001.zip]

Archive with 71 entries (62 files):
- Calcific Database V3.xlsx
- Generic Graph Templates/
- Generic Graph Templates/Difficulty with overhead activities.pptx
- Generic Graph Templates/Frequency of Pain during Activities.pptx
- Generic Graph Templates/Level of Activities at Work.pptx
- Generic Graph Templates/Level of Shoulder Pain during Sleep.pptx
- Generic Graph Templates/Level of Shoulder Stiffness.pptx
- Generic Graph Templates/ROM IR.pptx
- Pain/
- Pain/GRAPH VERSION/
- Pain/GRAPH VERSION/Pain - Difficulty Overhead activities GRAPH VERSION.xlsx
- Pain/GRAPH VERSION/Pain - Difficulty reaching behind your back 2 a completed GRAPH VERSION.xlsx
- Pain/GRAPH VERSION/Pain - Freq Extremely painful for pairing T 2 a completed GRAPH VERSION.xlsx
- Pain/GRAPH VERSION/Pain - Freq Painful during activity for pairing T 2 a completed GRAPH VERSION.xlsx
- Pain/GRAPH VERSION/Pain - Freq Painful sleep GRAPH VERSION.xlsx
- Pain/GRAPH VERSION/Pain - How is your shoulder overall 2 a completed GRAPH VERSION.xlsx
- Pain/GRAPH VERSION/Pain - Severity rest GRAPH VERSION.xlsx
- Pain/GRAPH VERSION/Pain - Severity sleep 2 a completedGRAPH.xlsx
- Pain/GRAPH VERSION/Pain- Severity overhead pain GRAPH VERSION.xlsx
- Pain/GRAPH VERSION/Stiffness 2 a completed GRAPH VERSION.xlsx
- Pain/GRAPH VERSION/Un-used/
- Pain/GRAPH VERSION/Un-used/Pain - Level sporting 2 a completed GRAPH VERSION.xlsx
- Pain/GRAPH VERSION/Un-used/Pain - Level work 2 a completed GRAPH VERSION.xlsx
- Pain/old/
- Pain/old/Pain - How is your shoulder overall 2 a completed.xlsx
- Pain/old/Pain - How much difficulty do you have with activites above your head 2 a completed.xlsx
- Pain/old/Pain - How much difficulty do you have with reaching behind your back 2 a completed.xlsx
- Pain/old/Pain - How Often is your shoulder Extremely painful for pairing T 2 a completed.xlsx
- Pain/old/Pain - How Often is your shoulder Painful during activity for pairing T 2 a completed.xlsx
- Pain/old/Pain - How Often is your shoulder Painful when you sleep for pairing T 2 a completed.xlsx
- Pain/old/Pain - How stiff is your shoulder 2 a completed.xlsx
- Pain/old/Pain - How stiff is your shoulder 2 a.xlsx
- Pain/old/Pain - What is the level of your shoulder pain when you  TEMPLATE FOR OTHER ONES, IMPUT DATA HERE.xlsx
- Pain/old/Pain - What is the level of your shoulder pain when you  TEMPLATE FOR OTHER ONES, IMPUT DATA HERE1.xlsx
- Pain/old/Pain - What is the level of your shoulder pain when you are resting 2 a completed.xlsx
- Pain/old/Pain - What is the level of your shoulder pain when you are resting 2 a completed1.xlsx
- Pain/old/Pain - What is the level of your shoulder pain when you are resting 2 a.xlsx
- Pain/old/Pain - What is the level of your shoulder pain when you sleep 2 a completed.xlsx
- Pain/old/Pain - What is the level of your shoulder pain when you sleep 2 a.xlsx
- Pain/old/Pain - What is the level of your shoulder pain with activities above your head 2 a completed.xlsx
- Pain/old/Pain - What is the level of your shoulder pain with activities above your head 2 a.xlsx
- Pain/old/Pain - What is your current level of activity at work 2 a completed.xlsx
- Pain/old/Pain - What is your current level of activity at work 2 a.xlsx
- Pain/old/Pain - What is your highest level of sport now 2 a completed.xlsx
- Pain/old/Pain - What is your highest level of sport now 2 a.xlsx
- ROM/
- ROM/ROM Abd v2 3a completed GRAPH VERSION.xlsx
- ROM/ROM ER v2 3a completed GRAPH VERSION.xlsx
- ROM/ROM FF GRAPH VERSION.xlsx
- ROM/ROM IR v2 3a completed GRAPH VERSION.xlsx
- Strength/
- Strength/GRAPH VERSION/
- Strength/GRAPH VERSION/STR ABD v2 3a completed GRAPH VERSION.xlsx
- Strength/GRAPH VERSION/STR ER v2 3a completed GRAPH VERSION.xlsx
- Strength/GRAPH VERSION/STR IR v2 3a completed GRAPH VERSION1.xlsx
- Strength/GRAPH VERSION/STR LO v2 3a completed GRAPH VERSION.xlsx
- Strength/GRAPH VERSION/STR SS v2 3a completed GRAPH VERSION.xlsx
- Strength/old/
- Strength/old/kPA Medial Lateral Plot Graph.xlsx
- Strength/old/kPA Medial Plot Graph.xlsx
- Strength/old/STR ABD v2 3a completed.xlsx
- Strength/old/STR Add v2 3a.xlsx
- Strength/old/STR ER v2 3a completed.xlsx
- Strength/old/STR ER v2 3a.xlsx
- Strength/old/STR IR v2 3a completed GRAPH VERSION.xlsx
- Strength/old/STR IR v2 3a completed.xlsx
- Strength/old/STR IR v2 3a.xlsx
- Strength/old/STR LO v2 3a completed.xlsx
- Strength/old/STR LO v2 3a.xlsx
- Strength/old/STR SS v2 3a completed.xlsx
- Strength/old/STR SUP v2 3a.xlsx
