# Supplementary material for: Ultrasound Guided Arthroscopic Removal of Calcific Tendonitis: A Minimum of 2-Year Followup
Source: J Clin Med. 2023 Apr 25;12(9):3114. doi: 10.3390/jcm12093114 (PMC10179588; doi:10.3390/jcm12093114)
Supplement: Supplementary file 1 [file jcm-12-03114-s001.zip › Calcific Database V3.xlsx]

## Sheet: Sheet1
	Patient Demographics																																													First Visit
																Pre-Op ROM					Post-Op ROM				Full	Tear Thickness	Tear AntPost	Tear MedLat	Tear Size Area	No of anchors	Anchor Configuration	Osteoarthritis?	Biceps Intact?	Cuff Characteristics								Contralateral Shoulder Problem Details	Duration of Symptoms (Months)	SpecificInjury	Nature of Injury	Work Related	Previous Work	Previous Exercise	No of Dislocations
	DOB	Last Name	First Name	MRN		Gender	Operation Date			Shoulder (R/L)	Surgery Type	Other Concurrent Procedures	Patch	Primary/Revision	Insurance Type
																Pre-Op FF	Pre-Op Abd	Pre-Op IR		Pre-Op ER	Post-Op FF	Post-Op Abd	Post-Op IR	Post-Op ER										Tissue Quality	Mobility	Repair Quality	Repair Type	Operative Time	Work relate
782	1945-03-12	Furnell	Alan	22137		Male	2011-11-01	66		Left	Calcific debridement			Primary	Private	150	100	T8	14	70	150	100	T8	70	None					0								22	No			0	1	No	Getting changed	0	Light	None	0
2322	1956-04-08	Lister	Janine	5738		Female	2008-03-18	51		Right	Calcific debridement	Acromioplasty		Primary	HCF	170	150	T12	10	70	170	150	T12	70	Partial	0.4 (bursal)												20					41
601	1974-01-23	Hogan	Luke	22779		Male	2012-04-17	38		Left	Calcific debridement	RCR		Primary	Private	170	170	T10	12	50	170	170	T10	50	None					1	Single Row	0	Y	Exc	Exc	Exc	Bursal	24	No			0	4	No		0	Light	Hobby sport	0
2228	1945-06-17	Herceg	Milan	13831		Male	2008-06-17	63		Right	Debridement			Primary	Private	170	150	T12	10	70	170	150	T12	70								0	Y					20					1	No				Hobby sport	0
14218	1942-04-20	Mifsud	Gloria	14218		Female	2008-09-23	66		Right	Debridement of calcific tendonitis	RCR		Primary	Private	120	90	T12	10	40	120	90	T12	40	Partial					2	Single Row	0	Normal				Bursal	25				RCT Left Shoulder repaired in 2010	1	Yes	Lifting a cast iron pot	0	Moderate	Hobby sport	0
2032	1964-11-02	Appleton	Geoff	14136		Male	2008-12-02	44		Right	Calcific debridement	RCR		Primary	No health fund	170	150	T8	14	50	170	150	T8	50	Partial		15	10	150	3	Single Row	0	normal	VG	Exc	Exc	Bursal	45					7	Yes	Fell	1	Light	Hobby sport	2 --4
1893	1942-07-31	Davis	Judith	14844		Female	2009-04-07	66		Left	RCR	Debridement of calcific focus		Primary	Private	130	130	T9	13	50	130	130	T9	50	Partial	0.3	5	5	25	1	Single Row	0	Y	Exc	Exc	Exc	Bursal	9					7	No		0	Light	Hobby sport	0
1865	1953-06-23	Roberts	Kay	14922		Female	2009-04-28	55		Left	RCR	Debridement of calcific focus		Primary	Private										Partial					1	Single Row	0	Y	Exc	Exc	Exc	Undersurface	20				0	7	No	Aching	0	Moderate	None	0
10649	1965-03-21	Kiarashi	Behnam	10649		Male	2009-05-26	44		Left	Calcific debridement			Primary	WC	110	110	S3	2	50	110	110	S3	50	None					1				VG	VG	VG	Bursal	30	WC			R Calcific tendonitis 2012	30	Yes		1	Strenuous	None	0
	1964-04-06	Broberg	Nina	137		Female	2009-06-30	45		Right	RCR	Ultrasound guided removal of calcific tendonitis		Primary	WC	180	140	T8	14	80	180	140	T8	80	Partial	0.6 (bursal)	15	10	150	1 (Magnum)	Single Row	0	Yes	VG	Exc	Exc	Bursal	32	WC(99% sure)				6	Yes	Carrying an ice box at shoulder level	1	Moderate	Hobby sport	0
1728	1951-12-03	Yaman	Lutfi	13690		Male	2009-08-24	57		Left	RCR	Calcific tendonitis		Primary	Public	150	90	L5	5	40	150	90	L5	40	Partial	0.6	10	5	50	1	Single Row			Exc	Exc	Exc	Bursal	20	No			0	1	No		0
12232	1939-04-28	Dawe	Lloyd	10616		Male	2009-10-27	70		Right	RCR	Ultrasound guided removal of calcific tendonitis		Primary	Private	170	90	S1	4	50	170	90	S1	50	Partial	0.8 (bursal)	10	8	80	1 (Magnum)	Single Row	0	Frayed	Exc	Exc	Exc	Bursal	21				L RCT repaired	30	Yes	Reaching Upwards	1	Light	None	0
	1971-07-28	David	Jenine	18265		Female	2009-12-15	38		Right	RCR	Ultrasound guided removal of calcific tendonitis		Primary	Private	170	100	L5	5	50	170	100	L5	50	Partial	(Bursal)	10	10	100	1 (Magnum)	Single Row	0	Yes	Exc	Exc	Exc	Bursal	25					1	NO			Light	None	0
1556	1971-09-09	McHardie	Louise	18598		Female	2010-02-02	38		Right	RCR	Debridement of calcific lesion		Primary	Private	170	110	L5	5	50	170	110	L5	50	Partial	0.6	15	6	90	1	Single Row	0	Yes	Exc	Exc	Exc	Bursal	22					1	Yes	Ongoing pain for years, felt pop when using a hair dry	0	Moderate	Hobby sport	0
8387	1950-09-26	Yassa	Mervette	8387		Female	2010-03-30	59		Right	RCR	Ultrasound guided removal of calcific tendonitis		Primary	Private	160	100	L5	5	40	160	100	L5	40	Partial	0.8 (bursal)	10	10	100	2 (Magnum)	Single Row	0		Exc	Exc	Exc	Bursal	25					231	Yes	Skiing	0	Moderate	Hobby sport	0
1421	1956-05-14	Paraschos	Irene	17967		Female	2010-05-11	53		Right	Calcific debridement			Primary	WC	160	100	L5	5	50	160	100	L5	50	None					0			Y					22	WC				8	Yes	Carrying Books
1261	1964-04-15	Sukkar	Lina	19745		Female	2010-09-14	46		Right	Impingement pain	Calcific tendonitis		Primary	Private	110	90	T12	10	80	110	90	T12	80	Partial	0.6	8	8	64	1	Single Row	0		V Gd	V Gd	V Gd	Bursal	13	No			0	31	Yes	Fell at home in laundry	0	Light	None	0
1038	1940-10-31	Dillon	Pamela	19148		Female	2011-03-14	70		Left	Calcific debridement	RCR		Primary	Public	130	90	T10	12	40	130	100	T10	40						1		Grade 2-3		V Gd	V Gd	V Gd	Bursal	20	No			0	21	No		0	None	None	2 to 4
741	1969-12-11	Pitt	Claudia	22365		Female	2011-12-13	42		Right	Calcific debridement	RCR		Primary	Private	80	70	T12	10	50	80	70	T12	50	None					2	Single Row	0	Y	V Gd	Exc	Exc	Bursal	42	No				2	No		0
801	1967-11-24	Kay	Donna	21866		Female	2011-10-18	43		Left	Calcific debridement	RCR		Primary	Private	160	140	T8	14	90	160	140	T8	90	Partial	0.7	15	10	150	1	Single Row		Yes	Exc	Exc	Exc	Bursal	35	No					No		No	Moderate	None	Never
528	1968-10-05	Wakeham	Kylie	23292		Female	2012-06-05	43		Left	Calcific debridement	RCR		Primary	WC	170	170	T11	11	40	170	170	T11	40		0				1	Single Row	Minimal	Yes	Ex	Ex	Ex	Bursal	18						Yes		Yes	Light	None	Never
	1940-03-20	Young	Ken	27387		Male	2016-06-21	76		Right	RCR	Minimal acromioplasty, Debridement of calcific tendonitis in the supraspinatus	N	Primary	Private	180	180	T7	15	60	180	180	T7	60	N	100	5	5	25	1	Singe Row	N		Good	Good	Good	Bursal	40	No
	1967-04-15	Fellowes	Jennifer	91833		Female	2015-06-02	48		Right	Rotator Cuff Calcific Tendinitis	Shoulder Arthroscopy + u/s in conjunction with a surgical procedure using intervcentional techniques	N	Primary	Private	180	180			90	180	180		90	No tear					1	Single Row		Yes	Good	Good	Good	Bursal	24	No								Strenous	None	Never
	1948-08-17	Woodland	Christine			Female	2014-10-07	66		Left	Calcific Tendonitis			Primary	Private	160	160	L4	6	40	160	160	L4	40						1	Single Row		Frayed	Exc	Exc	Exc	Both	32	No					Yes			Light	Hobby sport	Never
	1964-04-15	Sukkar	Lina			Female	2014-02-25	49		Right	RCR	Calcific Tendonitis		Primary	Private	180	180	T12	10	80	180	180	T12	80						1	Single Row	None	Yes	Fair	Good	V Gd	Bursal	29	No					No		No	Light	Hobby sport	Never
	1953-09-07	Brotherton	Clare			Female	2014-02-11	60		Left	Calcific Tendonitis	RCR		Primary	Private	140	120	T10	12	80	140	120	T10	80			0	0	0	1	Single Row	None	Yes	Exc	Exc	Exc	Bursal	27	No					No			None	Hobby sport	Never
395	1960-04-25	Harris	Robert	24216		Male	2012-10-23	52		left	Calcific debridement			Primary	Private	170	170	T9	13	30	170	170	T9	30									Yes					20						Yes		Yes	Strenous	None	Never
	1958-09-11	Bassett	Kaye			Female	2014-03-18	55		Right	Calcific Tendonitis			Primary	Private	160	160	S1	4	40	160	160	S1	40								None	Yes	Exc	Exc	Exc	Bursal	13	No					No		No	Moderate	None	Never
391	1948-03-03	Saunders	Helen	24268		Female	2012-10-30	64		Left	Calcific debridement			Primary	Private	170	170	T10	12	30	170	170	T10	30						1				Exc	Exc	Exc	Bursal	29	No					No		No	Moderate	Hobby sport	Never
319	1961-06-14	Buckley	Lynne	24696		Female	2013-02-12	51		Left	Calcific debridement	rcr		Primary	Private	170	170	T10	12	60	170	170	T10	60						1		None	Yes	V Gd	Exc	Exc	Bursal	40	No					No		No	Light	Hobby sport	Never
779	1948-10-12	Holland	Robyn	22028		Female	2011-11-08	63		Left	Calcific debridement			Primary	Private	160	180	T7	15	10	160	180	T7	30	None					0				V Gd	Gd	V Gd	Bursal	33	No			0	2	No		0			0
2385	1969-09-15	Loukadellis	John	5903		Male	2008-02-05	38		Right	Calcific debridement	Depo-medrol injection		Primary	MBF	150	140	T12	10	40	150	140	T12	40	None							0	y					30				Pain	480	Yes	Falling Down	0	Strenous	Hobby sport	0
					Male	10	Mean	53.7188	Right	17
					Female	22	STD	10.9875	Left	15
							SEM	1.94233
							Min	38
							Max	76
[truncated: 168 more columns]
