# Supplementary material for: Ultrasound Guided Arthroscopic Removal of Calcific Tendonitis: A Minimum of 2-Year Followup
Source: J Clin Med. 2023 Apr 25;12(9):3114. doi: 10.3390/jcm12093114 (PMC10179588; doi:10.3390/jcm12093114)
Supplement: Supplementary file 1 [file jcm-12-03114-s001.zip › Pain/GRAPH VERSION/Pain - Difficulty Overhead activities GRAPH VERSION.xlsx]

## Sheet: Sheet1
How much difficulty do you have with activites above your head											very severe =4		Raw Number
Raw	-9		1		6		12		26wks	104	severe =3		Pre-Op	1		6		12			24																			249
	Pre-op		1wk		6wks		12wks		26wks	104	moderate =2		Pre-op	1wk		6wks		12wks			26wks																			104
											mild =1
	Moderate		Moderate		Mild				Mild	None	none =0		2	2		1					1																			0
	Very Severe									Mild			4																											1
	Moderate				Moderate		Moderate		Mild	None			2			2		2			1																			0
	Severe		Moderate		Mild		Mild		None	None			3	2		1		1			0																			0
	Very Severe				Severe		Moderate			None			4			3		2																						0
	Moderate		Very Severe				Mild		Mild	Mild			2	4				1			1																			1
	Moderate		Moderate				Severe			Mild			2	2				3																						1
	Very Severe		Severe		Moderate		Moderate			None			4	3		2		2																						0
	Very Severe				Very Severe		Very Severe		Very Severe	Very Severe			4			4		4			4																			4
					Mild		Mild		None	None						1		1			0																			0
	Very Severe				Very Severe		Severe		Very Severe	Moderate			4			4		3			4																			2
	Mild						Mild		Mild	None			1					1			1																			0
	Very Severe				Mild		Mild		None	None			4			1		1			0																			0
	Moderate				Mild		Mild			None			2			1		1																						0
	Very Severe				Severe		Mild		Mild	Mild			4			3		1			1																			1
	Very Severe				Severe		Moderate		Moderate	Moderate			4			3		2			2																			2
	Severe		Very Severe		Severe		Moderate		Moderate	Mild			3	4		3		2			2																			1
	Moderate		Very Severe		Mild		Mild			Moderate			2	4		1		1																						2
	Very Severe		Very Severe		Very Severe				Moderate	None			4	4		4					2																			0
	Moderate				Severe		Moderate		Mild	Mild			2			3		2			1																			1
	Very Severe		Very Severe		Very Severe		Moderate		Mild	None			4	4		4		2			1																			0
	Severe				None				None	Mild			3			0					0																			1
	Very Severe									Moderate			4																											2
	Severe				Severe		Mild		None	None			3			3		1			0																			0
	Very Severe				Moderate		Moderate		Moderate	None			4			2		2			2																			0
	Mild				Very Severe		Very Severe		Moderate	None			1			4		4			2																			0
	Mild								None	None			1								0																			0
	Mild								Mild	None			1								1																			0
	Severe				Severe		Severe		Mild	None			3			3		3			1																			0
	Moderate									None			2																											0
	Mild		Severe		Severe		Mild		Mild	None			1	3		3		1			1																			0
	Moderate		Very Severe		Very Severe		Moderate		Mild	None			2	4		4		2			1																			0
			Very Severe		Moderate					None				4		2																								0
												Count	31	12		25		24			24																			33
												Mean	2.77419	3.33333		2.48		1.875			1.20833																			0.575758
												STD	1.14629	0.887625		1.22882		0.946963			1.10253																			0.936426
												STErr	0.20588	0.256235		0.245764		0.193298			0.225054																			0.163011
												Ttest
												T test
												Pre vs 1wk	0.110681		1wk vs 6wk	0.0187194		6wk vs 12wk	0.000946671		12wk vs 6mth	0.00412782		6mts vs 2yrs	0.000562542
												Pre vs 6wk	0.179045		1wk vs 12wk	0.00352202		6wk vs 6mth	1.36087e-05		12wk vs 2years	8.26271e-06
												Pre vs 12wks	0.00437504		1wk vs 6mth	4.2657e-05		6wk vs 2years	4.94034e-07
												Pre vs 6mth	2.81516e-05		1wk vs 2yrs	6.41948e-07
												Pre vs 2yrs	5.5847e-11
