# Supplementary material for: Ultrasound Guided Arthroscopic Removal of Calcific Tendonitis: A Minimum of 2-Year Followup
Source: J Clin Med. 2023 Apr 25;12(9):3114. doi: 10.3390/jcm12093114 (PMC10179588; doi:10.3390/jcm12093114)
Supplement: Supplementary file 1 [file jcm-12-03114-s001.zip › Pain/GRAPH VERSION/Pain - Freq Extremely painful for pairing T 2 a completed GRAPH VERSION.xlsx]

## Sheet: Sheet1
How Often is your shoulder Extremely painful											always = 4		Raw Number
Raw	-9		1		6		12		24	104	daily = 3		Pre-Op	1		6		12			24																			249
	Pre-op		1wk		6wks		12wks		24wks	104	weekly = 2		Pre-op	1wk		6wks		12wks			24wks																			104
											monthly = 1
			Never		Daily				Never	Never	never = 0			0		3					0																			0
	Always		Never		Weekly					Never			4	0		2																								0
	Daily		Never		Daily		Weekly		Never	Never			3	0		3		2			0																			0
	Never						Never		Never	Never	always = 8760		0					0			0																			0
	Always		Daily		Always		Monthly			Never	daily = 365		4	3		4		1																						0
	Weekly		Weekly		Weekly		Weekly		Never	Never	weekly = 52		2	2		2		2			0																			0
	Monthly		Never				Never			Never	monthly = 12		1	0				0																						0
	Always				Weekly		Weekly			Never	never = 0		4			2		2																						0
	Daily				Daily		Daily		Daily	Always			3			3		3			3																			4
					Never		Never		Never	Never						0		0			0																			0
	Always				Always		Always		Always	Never			4			4		4			4																			0
	Never						Never		Never	Never			0					0			0																			0
	Always				Never				Never	Never			4			0					0																			0
	Always				Never		Never			Never			4			0		0																						0
	Daily				Never		Never		Never	Never			3			0		0			0																			0
	Always				Daily		Daily		Weekly	Daily			4			3		3			2																			3
	Daily		Daily		Weekly		Weekly		Monthly	Never			3	3		2		2			1																			0
	Daily		None		Never		Never			Daily			3			0		0																						3
	Daily		Weekly		Weekly				Never	Never			3	2		2					0																			0
	Weekly		Weekly		Never		Never		Never	Never			2	2		0		0			0																			0
	Always		Never		Daily		Weekly		Never	Never			4	0		3		2			0																			0
	Always		Never						Never	Never			4	0							0																			0
	Always									Never			4																											0
			Daily		Daily		Never		Never	Never				3		3		0			0																			0
	Always		Weekly		Weekly		Weekly		Monthly	Monthly			4	2		2		2			1																			1
	Always		Weekly		Daily		Daily		Monthly	Never			4	2		3		3			1																			0
	Weekly								Never	Never			2								0																			0
	Daily								Never	Never			3								0																			0
	Daily				Daily		Daily		Never	Never			3			3		3			0																			0
	Monthly									Never			1																											0
	Daily		Daily		Daily		Daily		Monthly	Never			3	3		3		3			1																			0
	Always		Daily		Daily		Daily		Never	Never			4	3		3		3			0																			0
			Weekly		Weekly					Never				2		2																								0
												Count	29	17		25		23			24																			33
												Mean	3	1.58824		2.08		1.52174			0.541667																			0.333333
												STD	1.22474	1.27764		1.32035		1.3774			1.06237																			0.989529
												STErr	0.227429	0.309872		0.264071		0.287208			0.216855																			0.172255
												Ttest
													Pre-Op	1		6		12			24																			249
												T test
												Pre vs 1wk	0.00160919		1wk vs 6wk	0.106358		6wk vs 12wk	0.07239		12wk vs 6mth	0.000860136		6mts vs 2yrs	0.284579																6mth vs 2years	0.284579
												Pre vs 6wk	0.000157607		1wk vs 12wk	0.586299		6wk vs 6mth	5.24528e-05		12wk vs 2years	0.00577687
												Pre vs 12wks	0.000112087		1wk vs 6mth	0.000787562		6wk vs 2years	7.99885e-05
												Pre vs 6mth	1.42302e-07		1wk vs 2yrs	0.000152429
												Pre vs 2yrs	4.93464e-10
