# Supplementary material for: Ultrasound Guided Arthroscopic Removal of Calcific Tendonitis: A Minimum of 2-Year Followup
Source: J Clin Med. 2023 Apr 25;12(9):3114. doi: 10.3390/jcm12093114 (PMC10179588; doi:10.3390/jcm12093114)
Supplement: Supplementary file 1 [file jcm-12-03114-s001.zip › Pain/GRAPH VERSION/Pain - Freq Painful sleep GRAPH VERSION.xlsx]

## Sheet: Sheet1
How Often is your shoulder Painful when you sleep											always = 4		Raw Number
Raw	-9		1		6		12		24	104	daily = 3		Pre-Op	1		6		12			24																			249
	Pre-op		1wk		6wks		12wks		24wks	104	weekly = 2		Pre-op	1wk		6wks		12wks			26wks																			104
											monthly = 1
			Never		Daily				Monthly	Never	never = 0			0		3					1																			0
	Always		Never		Always					Monthly			4	0		4																								1
	Always		Never		Always		Daily		Monthly	Never			4	0		4		3			1																			0
	Always						Never		Never	Never	always = 8760		4					0			0																			0
	Always		Always		Always		Monthly			Never	daily = 365		4	4		4		1																						0
	Daily		Daily		Daily		Weekly		Monthly	Never	weekly = 52		3	3		3		2			1																			0
	Weekly		Daily				Weekly			Monthly	monthly = 12		2	3				2																						1
	Always		Always		Always		Always			Never	never = 0		4	4		4		4																						0
	Always				Always		Always		Daily	Always			4			4		4			3																			4
					Weekly		Never		Never	Never						2		0			0																			0
	Always				Always		Always		Always	Daily			4			4		4			4																			3
	Weekly						Daily		Daily	Never			2					3			3																			0
	Always				Daily		Monthly		Monthly	Never			4			3		1			1																			0
	Always				Daily		Monthly			Never			4			3		1																						0
	Always				Never		Weekly		Never	Never			4			0					0																			0
	Always				Always		Always		Always	Always			4			4		4			4																			4
	Always		Always		Daily		Weekly		Weekly	Monthly			4	4		3		2			2																			1
	Daily		Weekly		Never		Weekly			Always			3	2		0		2																						4
	Always		Always		Daily				Monthly	Never			4	4		3					1																			0
	Always		Daily		Daily		Weekly		Never	Never			4	3		3		2			0																			0
	Always		Daily		Always		Always		Monthly	Never			4	3		4		4			1																			0
	Always		Never		Weekly				Never	Never			4	0		2					0																			0
	Always									Monthly			4																											1
			Always		Always		Never		Never	Never				4		4		0			0																			0
	Always		Weekly		Daily		Daily		Monthly	Monthly			4	2				3			1																			1
	Daily		Weekly		Daily		Daily		Daily	Never			3	2		3		3			3																			0
	Daily								Monthly	Monthly			3								1																			1
	Always								Weekly	Never			4								2																			0
	Always				Daily		Daily		Never	Never			4			3		3			0																			0
	Daily									Never			3																											0
	Always		Daily		Always		Daily		Monthly	Never			4	3		4		3			1																			0
	Always		Daily		Always		Always		Never	Never			4	3		4		4			0																			0
	Daily		Weekly		Always					Never			3	2		4																								0
												Count	30	19		25		23			24																			33
												Mean	3.66667	2.42105		3.16		2.3913			1.25																			0.636364
												STD	0.606478	1.46499		1.1431		1.37309			1.2938																			1.24545
												STErr	0.110727	0.336092		0.228619		0.286309			0.264095																			0.216804
												Ttest
												T test
												Pre vs 1wk	0.00542876		1wk vs 6wk	0.047092		6wk vs 12wk	0.0137278		12wk vs 6mth	0.00239971		6mts vs 2yrs	0.00251171
												Pre vs 6wk	0.0157223		1wk vs 12wk	0.476608		6wk vs 6mth	4.33543e-06		12wk vs 2years	7.42854e-05
												Pre vs 12wks	0.00166199		1wk vs 6mth	0.00961854		6wk vs 2years	7.59854e-07
												Pre vs 6mth	9.07065e-07		1wk vs 2yrs	0.000151466
												Pre vs 2yrs	3.14811e-12
