# Supplementary material for: Ultrasound Guided Arthroscopic Removal of Calcific Tendonitis: A Minimum of 2-Year Followup
Source: J Clin Med. 2023 Apr 25;12(9):3114. doi: 10.3390/jcm12093114 (PMC10179588; doi:10.3390/jcm12093114)
Supplement: Supplementary file 1 [file jcm-12-03114-s001.zip › Pain/GRAPH VERSION/Pain - How is your shoulder overall 2 a completed GRAPH VERSION.xlsx]

## Sheet: Sheet1
How is your shoulder overall											Very bad =0		Raw Number
Raw	-9		1		6		12		26wks	104	Bad =1		0	1	6	12	26	249
	Pre-op		1wk		6wks		12wks		26wks	104	Poor =2		Pre-op	1wk	6wks	12wks	26wks	249
											Fair =3
	Fair		Good		Poor				Fair	Good	Good =4		3	4	2		3	4
	Very Bad		Fair		Poor					Good			0	3	2			4
	Bad		Fair		Poor		Fair		Fair	Good			1	3	2	3	3	4
	Fair		Fair		Fair		Fair		Good	Good			3	3	3	3	4	4
	Very Bad		Bad		Fair		Fair			Good			0	1	3	3		4
	Poor		Bad		Poor		Fair		Good	Good			2	1	2	3	4	4
	Poor		Fair							Fair			2	3				3
	Very Bad		Fair		Poor		Poor			Good			0	3	2	2		4
	Very Bad				Very Bad		Very Bad		Very Bad	Very Bad			0		0	0	0	0
	Fair				Good		Good		Good	Good			3		4	4	4	4
	Very Bad				Very Bad		Bad		Bad	Bad			0		0	1	1	1
	Fair				Fair		Good		Good	Good			3		3	4	4	4
	Very Bad				Good		Good		Good	Good			0		4	4	4	4
	Very Bad				Good		Good			Good			0		4	4		4
	Very Bad				Poor		Fair		Good	Fair			0		2	3	4	3
	Bad				Bad		Bad		Poor	Bad			1		1	1	2	1
	Bad		Bad		Poor		Poor		Fair	Fair			1	1	2	2	3	3
	Poor		Good		Good		Good			Fair			2	4	4	4		3
	Very Bad		Bad		Fair				Fair	Good			0	1	3		3	4
	Poor		Poor		Fair		Fair		Good	Good			2	2	3	3	4	4
	Very Bad		Good		Bad		Fair		Good	Good			0	4	1	3	4	4
	Bad		Good		Good				Good	Good			1	4	4		4	4
	Very Bad									Fair			0					3
	Fair		Fair		Bad		Gold		Good	Good			3	3	1		4	4
	Very Bad		Fair		Poor		Fair		Fair	Fair			0	3	2	3	3	3
	Very Bad		Fair		Bad		Poor		Poor	Good			0	3	1	2	2	4
	Poor								Good	Good			2				4	4
	Poor								Fair	Good			2				3	4
	Very bad				Poor		Fair		Good	Good			0		2	3	4	4
	Fair									Good			3					4
	Poor		Poor		Poor		Fair		Good	Good			2	2	2	3	4	4
	Bad		Bad		Poor		Fair		Good	Good			1	1	2	3	4	4
	Poor		Fair		Fair					Good			2	3	3			4
												Count	33	20	28	22	24	33
												Mean	1.18182	2.6	2.28571	2.77273	3.29167	3.51515
												STD	1.18466	1.1213	1.1633	1.066	1.08264	1.016
												STErr	0.206222	0.25073	0.219844	0.227273	0.220992	5.23175
												Wilcoxon matched-pairs signed rank test
												Pre vs 26wks
												Pre vs 104
												6mts vs 2yrs
