# Supplementary material for: Ultrasound Guided Arthroscopic Removal of Calcific Tendonitis: A Minimum of 2-Year Followup
Source: J Clin Med. 2023 Apr 25;12(9):3114. doi: 10.3390/jcm12093114 (PMC10179588; doi:10.3390/jcm12093114)
Supplement: Supplementary file 1 [file jcm-12-03114-s001.zip › Pain/GRAPH VERSION/Pain- Severity overhead pain GRAPH VERSION.xlsx]

## Sheet: Sheet1
What is the level of your shoulder pain with activities above your head											very severe =4		Raw Number
Raw	-9		1		6		12		24	104	severe =3		Pre-Op	1		6		12			24																			249
	Pre-op		1wk		6wks		12wks		24wks	104	moderate =2		Pre-op	1wk		6wks		12wks			26wks																			104
											mild =1
	Moderate		Mild		Moderate				Mild	None	none =0		2	1		2					1																			0
	Very Severe									Mild			4																											1
	Moderate				Moderate		Mild		Mild	None			2			2		1			1																			0
	Moderate		Moderate				Severe		Mild	None			2	2				3			1																			0
	Very Severe		Very Severe		Moderate		Mild			None			4	4		2		1																						0
	Moderate		Severe		Severe		Moderate		Mild	Mild			2	3		3		2			1																			1
	Moderate		Moderate				Moderate			Mild			2	2				2																						1
	Very Severe				Moderate		Moderate			None			4			2		2																						0
	Very Severe				Very Severe		Very Severe		Very Severe	Very Severe			4			4		4			4																			4
					None		Mild		Mild	None						0		1			1																			0
	Very Severe				Very Severe		Severe		Very Severe	Severe			4			4		3			4																			3
	Mild						Mild		Mild	Mild			1					1			1																			1
	Very Severe				None		Mild		None	None			4			0		1			0																			0
	Moderate				None		Mild			None			2			0		1																						0
	Very Severe				Severe		Mild		None	Mild			4			3		1			0																			1
	Very Severe				Severe		Severe		Severe	Severe			4			3		3			3																			3
	Moderate				Moderate		Moderate		Moderate	Mild			2			2		2			2																			1
	Severe		Very Severe		Mild		Mild			Mild			3	4		1		1																						1
	Very Severe		Very Severe		Severe				Moderate	None			4	4		3					2																			0
	Moderate				Moderate		Moderate		Mild	Mild			2			2		2			1																			1
	Severe		Very Severe		Severe		Severe		Mild	None			3	4		3		3			1																			0
	Very Severe				None				None	Mild			4			0					0																			1
	Very Severe									Moderate			4																											2
	Severe				Severe		Mild		None	None			3			3		1			0																			0
	Very Severe				Severe		Moderate		Moderate	None			4			3		2			2																			0
	Moderate				Severe		Severe		Moderate	None			2			3		3			2																			0
	Moderate								Mild	None			2								1																			0
	Moderate								Moderate	None			2								2																			0
	Severe				Very Severe		Moderate		Mild	None			3			4		2			1																			0
	Moderate									None			2																											0
	Mild		Severe		Moderate		Moderate		Mild	None			1	3		2		2			1																			0
	Moderate		Very Severe		Very Severe		Severe		Mild	None			2	4		4		3			1																			0
	Severe		Very Severe		Moderate					None			3	4		2																								0
												Count	32	11		25		24			24																			33
												Mean	2.84375	3.18182		2.28		1.95833			1.375																			0.636364
												STD	1.01947	1.07872		1.27541		0.907896			1.09594																			1.02525
												STErr	0.180218	0.325246		0.255082		0.185324			0.223708																			0.178473
												Ttest
												T test
												Pre vs 1wk	0.0455413		1wk vs 6wk	0.0399685		6wk vs 12wk	0.0465838		12wk vs 6mth	0.00188638		6mts vs 2yrs	0.000507749
												Pre vs 6wk	0.0525991		1wk vs 12wk	0.0513708		6wk vs 6mth	0.000657641		12wk vs 2years	4.76107e-06
												Pre vs 12wks	0.00912153		1wk vs 6mth	0.00370682		6wk vs 2years	3.96438e-06
												Pre vs 6mth	7.74089e-05		1wk vs 2yrs	1.31175e-05
												Pre vs 2yrs	5.21621e-12
