# Supplementary material for: Ultrasound Guided Arthroscopic Removal of Calcific Tendonitis: A Minimum of 2-Year Followup
Source: J Clin Med. 2023 Apr 25;12(9):3114. doi: 10.3390/jcm12093114 (PMC10179588; doi:10.3390/jcm12093114)
Supplement: Supplementary file 1 [file jcm-12-03114-s001.zip › Pain/GRAPH VERSION/Stiffness 2 a completed GRAPH VERSION.xlsx]

## Sheet: Sheet1
How stiff is your shoulder											very=4		Raw Number
Raw	-9		1		6		12		24	104	quite =3		Pre-Op	1		6		12			24																			249
	Pre-op		1wk		6wks		12wks		24wks	104	moderately =2		Pre-op	1wk		6wks		12wks			24wks																			104
											a little =1
	Little		Little		Moderate				Little		not at all =0		1	1		2					1
	Very		Little		Little					None			4	1		1																								0
	Little		Little		Moderate		Little		Little	Little			1	1		2		1			1																			1
	Quite		Little		None		None		None	None			3	1		0		0			0																			0
	Very		Little		Little		Little			None			4	1		1		1																						0
	Moderate		Moderate		Moderate		Little		Little	None			2	2		2		1			1																			0
	Little		Little				Quite			Moderate			1	1				3																						2
	None		Little		Moderate		None			None			0	1		2		0																						0
	Very				Very		Very		Very	Very			4			4		4																						4
					Little		None		None	None						1		0			0																			0
	Very				Very		Little		Very	Moderate			4			4		1			4																			2
	Little				Little		Little		Little	Little			1			1		1			1																			1
	Very				Little		Little		None	None			4			1		1			0																			0
	Moderate				None		Little			None			2			0		1																						0
	Quite				Little		Little		Little	None			3					1			1																			0
	Quite				Very		Very		Moderate	Quite			3			4		4			2																			3
	Quite				Quite		Moderate		Moderate	None			3			3		2			2																			0
	Quite		None		Little		None			Little			3	0		1		0																						1
	Very		Moderate		Quite				Moderate	Little			4	2		3					2																			1
	Moderate		Quite		Moderate		Moderate		Little	Little			2	3		2		2			1																			1
	Very		None		Quite		Quite			None			4	0		3		3																						0
	Quite		None		Little				None	None			3	0		1					0																			0
	Moderate									Little			2																											1
	Little		Little		Moderate		Little		Little	None			1	1		2		1			1																			0
	Very		None		Little		Little		Little	None			4	0		1		1			1																			0
	None		Quite		Very		Quite		Quite	None			0	3		4		3			3																			0
	None								None	None			0								0																			0
	Little								Little	None			1								1																			0
	Quite				Quite		Moderate		Little	None			3			3		2			1																			0
	Little									None			1																											0
	Quite		Quite		Moderate		Little		Little	None			3	3		2		1			1																			0
	Moderate		Quite		Moderate		Little		None	None			2	3		2		1			0																			0
	Little		Little		None					None			1	1		0																								0
												Count	32	19		27		24			22																			32
												Mean	2.3125	1.31579		1.92593		1.45833			1.09091																			0.53125
												STD	1.3545	1.05686		1.23805		1.17877			1.01929																			0.983226
												STErr	0.239445	0.242461		0.238263		0.240615			0.217314																			0.173811
												Ttest
												Wilcoxon matched-pairs signed rank test
												T test
												Pre vs 1wk	0.0520881		1wk vs 6wk	0.149231		6wk vs 12wk	0.00202917		12wk vs 6mth	0.483628		6mts vs 2yrs	0.00321293
												Pre vs 6wk	0.104751		1wk vs 12wk	0.710039		6wk vs 6mth	3.07958e-06		12wk vs 2years	0.000492867
												Pre vs 12wks	0.0115324		1wk vs 6mth	0.070804		6wk vs 2years	9.89109e-07
												Pre vs 6mth	0.00311084		1wk vs 2yrs	0.00318913
												Pre vs 2yrs	2.3682e-07
