# Supplementary material for: Ultrasound Guided Arthroscopic Removal of Calcific Tendonitis: A Minimum of 2-Year Followup
Source: J Clin Med. 2023 Apr 25;12(9):3114. doi: 10.3390/jcm12093114 (PMC10179588; doi:10.3390/jcm12093114)
Supplement: Supplementary file 1 [file jcm-12-03114-s001.zip › Pain/GRAPH VERSION/Un-used/Pain - Level sporting 2 a completed GRAPH VERSION.xlsx]

## Sheet: Sheet1
What is your highest level of sport now?											National Sport =3		Raw Number
Raw	-9		1		6		12		24	104	Club =2		Pre-Op	1		6		12			24																			249
	Pre-op		1wk		6wks		12wks		24wks	104	Hobby sport =1		Pre-op	1wk		6wks		12wks			26wks																			104
											None =0
	None		None		None				None	None			0	0		0					0																			0
	None		Hobby sport		Hobby Sport					Hobby sport			0	1		1																								1
	Hobby sport		None		None		None		None	Hobby sport			1	0		0		0			0																			1
	Hobby sport		None		None		None		None	Hobby sport			1	0		0		0			0																			1
	None		Hobby sport		None		Hobby sport			None			0	1		0		1																						0
	Hobby sport		None		None		None		None	Club sport			1	0		0		0			0																			2
	Hobby sport		None							None			1	0																										0
	None		None		None		None			Hobby sport			0	0		0		0																						1
	None				None		None		None	None			0			0		0			0																			0
	Hobby sport				None		Hobby sport		Hobby sport	Hobby sport			1			0		1			1																			1
	Hobby sport						None		Hobby sport	None			1					0			1																			0
	Hobby sport						None		None	None			1					0			0																			0
	None				None		Hobby		None	None			0			0					0																			0
	None						Hobby sport			Hobby sport			0					1																						1
	Hobby sport				None		Hobby sport		Hobby sport	None			1			0		1			1																			0
	None				None		None		None	None			0			0		0			0																			0
	None		None		None		None		None	None			0	0		0		0			0																			0
	None		None		None		None			None			0	0		0		0																						0
	None		None		None				None	Hobby sport			0	0		0					0																			1
	Hobby sport		None		None		None		Hobby sport	None			1	0		0		0			1																			0
	None		None		None		None		Hobby sport	Hobby sport			0	0		0		0			1																			1
	None		None		Hobby sport				None	Hobby sport			0	0		1					0																			1
	None									Hobby sport			0																											1
	Hobby sport		None		Hobby sport		Hobby sport		Hobby sport	Hobby sport			1	0		1		1			1																			1
	Hobby sport		None		Club sport		Club sport		Club sport	None			1	0		2		2			2																			0
	Hobby sport		None		None		None		None	None			1	0		0		0			0																			0
	None								Hobby sport	None			0								1																			0
	None								None	None			0								0																			0
	Hobby sport				None		None		Hobby sport	Hobby sport			1			0		0			1																			1
	Hobby sport									Hobby sport			1																											1
	None		None		None		None		None	Hobby sport			0	0		0		0			0																			1
	Hobby sport		None		Hobby sport		Hobby sport		None	Hobby sport			1	0		1		1			0																			1
	None		None		None					Hobby sport			0	0		0																								1
												Count	33	20		25		22			24																			33
												Mean	0.454545	0.1		0.24		0.363636			0.416667																			0.545455
												STD	0.50565	0.307794		0.522813		0.581087			0.583592																			0.564076
												STErr	0.0880223	0.0688247		0.104563		0.123888			0.119125																			0.098193
												Ttest
												T test
												Pre vs 1wk	0.0307714		1wk vs 6wk	0.162829		6wk vs 12wk	0.0827608		12wk vs 6mth	0.187176		6mts vs 2yrs	0.64727
												Pre vs 6wk	0.134422		1wk vs 12wk	0.103855		6wk vs 6mth	0.267433		12wk vs 2years	0.328695
												Pre vs 12wks	0.134787		1wk vs 6mth	0.0548092		6wk vs 2years	0.0257608
												Pre vs 6mth	0.327716		1wk vs 2yrs	0.00198012
												Pre vs 2yrs	0.475347
