# Supplementary material for: Ultrasound Guided Arthroscopic Removal of Calcific Tendonitis: A Minimum of 2-Year Followup
Source: J Clin Med. 2023 Apr 25;12(9):3114. doi: 10.3390/jcm12093114 (PMC10179588; doi:10.3390/jcm12093114)
Supplement: Supplementary file 1 [file jcm-12-03114-s001.zip › Pain/GRAPH VERSION/Un-used/Pain - Level work 2 a completed GRAPH VERSION.xlsx]

## Sheet: Sheet1
What is your current level of activity at work?											Strenous =3		Raw Number
Raw	-9		1		6		12		24	104	Moderate=2		Pre-Op	1		6		12			24																			249
	Pre-op		1wk		6wks		12wks		24wks	104	Light =1		Pre-op	1wk		6wks		12wks			26wks																			104
											None =0
	Light		Light		Light				Light	Light			1	1		1					1																			1
	None		None		Light					Light			0	0		1																								1
	Moderate		None		Light		Light		Light	Light			2	0		1		1			1																			1
	Moderate		Light		Light		Light		Moderate	Light			2	1		1		1			2																			1
	None		None		Light		Moderate			Light			0	0		1		2																						1
	Light		None		Light		Light		Light	Light			1	0		1		1			1																			1
	Moderate		Light				Moderate			Light			2	1				2																						1
	None		None		None		Moderate			Strenuous			0	0		0		2																						3
	None				None		Light		None	Light			0			0		1			0																			1
	Moderate				Light		Moderate		Strenuous	Strenuous			2			1		2			3																			3
	Light						Light		Light	None			1					1			1																			0
	Light						Light		Light	Light			1					1			1																			1
	Light				Light		Light		Light	Light			1			1		1			1																			1
	Light				Moderate		Moderate			Moderate			1			2		2																						2
	Moderate				Light		Light		Moderate	Light			2			1		1			2																			1
	None				None		None		Light	Light			0			0		0			1																			1
	Moderate		None		None		Moderate		Light	Moderate			2	0		0		2			1																			2
	None		None		Moderate		Moderate			Moderate			0	0		2		2																						2
	Light		None		None				Light	Moderate			1	0		0					1																			2
	Light		None		Light		Light		Light	Light			1	0		1		1			1																			1
	Light		None		Light		Light		Moderate	Light			1	0		1		1			2																			1
	None		None		Light				None	Light			0	0		1					0																			1
	Light									Moderate			1																											2
	Light		None		Moderate		Moderate		Light	Light			1	0		2		2			1																			1
	Light		None		Moderate		None		Moderate	Moderate			1	0		2		0			2																			2
	Light		None		Moderate		Light		Light	Moderate			1	0				1			1																			2
	Moderate								Moderate	Strenuous			2								2																			3
	Light								Light	Light			1								1																			1
	None				None		Light		Moderate	Light			0			0		1			2																			1
	Light									Light			1																											1
	Moderate		Moderate		Moderate		Moderate		Moderate	Light			2	2		2		2			2																			1
	Moderate		None		Light		Moderate		Light	Moderate			2	0		1		2			1																			2
	Moderate		None		Moderate					None			2	0		2																								0
												Count	33	20		25		24			24																			33
												Mean	1.06061	0.25		1		1.33333			1.29167																			1.36364
												STD	0.74747	0.55012		0.707107		0.637022			0.690253																			0.742386
												STErr	0.130118	0.12301		0.141421		0.130032			0.140897																			0.129233
												Ttest
												T test
												Pre vs 1wk	6.34296e-05		1wk vs 6wk	0.000116036		6wk vs 12wk	0.0896264		12wk vs 6mth	0.29731		6mts vs 2yrs	0.788089
												Pre vs 6wk	1		1wk vs 12wk	3.25478e-05		6wk vs 6mth	0.0418611		12wk vs 2years	0.788089
												Pre vs 12wks	0.185272		1wk vs 6mth	8.02686e-05		6wk vs 2years	0.107182
												Pre vs 6mth	0.376937		1wk vs 2yrs	6.61498e-05
												Pre vs 2yrs	0.0960181
