# Supplementary material for: Ultrasound Guided Arthroscopic Removal of Calcific Tendonitis: A Minimum of 2-Year Followup
Source: J Clin Med. 2023 Apr 25;12(9):3114. doi: 10.3390/jcm12093114 (PMC10179588; doi:10.3390/jcm12093114)
Supplement: Supplementary file 1 [file jcm-12-03114-s001.zip › Pain/old/Pain - How is your shoulder overall 2 a completed.xlsx]

## Sheet: Sheet1
How is your shoulder overall											Very bad =0		Raw Number
Raw	-9		1		6		12		26wks	104	Bad =1		Pre-op	1	6	12	26	249
	Pre-op		1wk		6wks		12wks		26wks	104	Poor =2		Pre-op	1wk	6wks	12wks	26wks	249
											Fair =3
	Fair		Good		Poor				Fair	Good	Good =4		3	4	2		3	4
	Very Bad		Fair		Poor					Good			0	3	2			4
	Bad		Fair		Poor		Fair		Fair	Good			1	3	2	3	3	4
	Fair		Fair		Fair		Fair		Good	Good			3	3	3	3	4	4
	Very Bad		Bad		Fair		Fair			Good			0	1	3	3		4
	Poor		Bad		Poor		Fair		Good	Good			2	1	2	3	4	4
	Poor		Fair							Fair			2	3				3
	Very Bad		Fair		Poor		Poor			Good			0	3	2	2		4
	Very Bad				Very Bad		Very Bad		Very Bad	Very Bad			0		0	0	0	0
	Fair				Good		Good		Good	Good			3		4	4	4	4
	Very Bad				Very Bad		Bad		Bad	Bad			0		0	1	1	1
	Fair				Fair		Good		Good	Good			3		3	4	4	4
	Very Bad				Good		Good		Good	Good			0		4	4	4	4
	Very Bad				Good		Good			Good			0		4	4		4
	Very Bad				Poor		Fair		Good	Fair			0		2	3	4	3
	Bad				Bad		Bad		Poor	Bad			1		1	1	2	1
	Bad		Bad		Poor		Poor		Fair	Fair			1	1	2	2	3	3
	Poor		Good		Good		Good			Fair			2	4	4	4		3
	Very Bad		Bad		Fair				Fair	Good			0	1	3		3	4
	Poor		Poor		Fair		Fair		Good	Good			2	2	3	3	4	4
	Very Bad		Good		Bad		Fair		Good	Good			0	4	1	3	4	4
	Bad		Good		Good				Good	Good			1	4	4		4	4
	Very Bad									Fair			0					3
	Fair		Fair		Bad		Gold		Good	Good			3	3	1		4	4
	Very Bad		Fair		Poor		Fair		Fair	Fair			0	3	2	3	3	3
	Very Bad		Fair		Bad		Poor		Poor	Good			0	3	1	2	2	4
	Poor								Good	Good			2				4	4
	Poor								Fair	Good			2				3	4
	Very bad				Poor		Fair		Good	Good			0		2	3	4	4
	Fair									Good			3					4
	Poor		Poor		Poor		Fair		Good	Good			2	2	2	3	4	4
	Bad		Bad		Poor		Fair		Good	Good			1	1	2	3	4	4
	Poor		Fair		Fair					Good			2	3	3			4
												Count	33	20	28	22	24	33
												Mean	1.18182	2.6	2.28571	2.77273	3.29167	3.51515
												STD	1.18466	1.1213	1.1633	1.066	1.08264	1.016
												STErr	0.206222	0.25073	0.219844	0.227273	0.220992	5.23175
												Wilcoxon matched-pairs signed rank test
												T test
												Pre vs 1wk	0.000444506		1wk vs 6wk			6wk vs 12wk	0.000321623		12wk vs 6mth	0.000249805		6mts vs 2yrs	0.212705
												Pre vs 6wk	0.000112484		1wk vs 12wk			6wk vs 6mth	4.58878e-06		12wk vs 2years	0.00111035
												Pre vs 12wks	6.69762e-07		1wk vs 6mth			6wk vs 2years	1.15477e-06
												Pre vs 6mth	3.36931e-08		1wk vs 2yrs
												Pre vs 2yrs	1.41619e-11
