# Supplementary material for: Ultrasound Guided Arthroscopic Removal of Calcific Tendonitis: A Minimum of 2-Year Followup
Source: J Clin Med. 2023 Apr 25;12(9):3114. doi: 10.3390/jcm12093114 (PMC10179588; doi:10.3390/jcm12093114)
Supplement: Supplementary file 1 [file jcm-12-03114-s001.zip › Pain/old/Pain - How much difficulty do you have with reaching behind your back 2 a completed.xlsx]

## Sheet: Sheet1
How much difficulty do you have with reaching behind your back											very severe =4		Raw Number
Raw	-9		1		6		12		26	104	severe =3		0	1	6	12	24	104
	Pre-op		1wk		6wks		12wks		26wks	104	moderate =2		Pre-op	1wk	6wks	12wks	26wks	104
											mild =1
	None		None		None				Moderate	None	none =0		0	0	0		2	0
	Severe		Moderate		Mild					None			3	2	1			0
	Moderate				Severe		Mild		Mild	None			2		3	1	1	0
	Severe		Moderate		Severe		Mild		Mild	None			3	2	3	1	1	0
	Very Severe				Severe		Moderate			None			4		3	2		0
	Moderate		Severe				Moderate		Mild	Mild			2	3		2	1	1
	Moderate		Moderate				Moderate			Mild			2	2		2		1
	Very Severe		Very Severe		Severe		Severe			None			4	4	3	3		0
	Very Severe				Very Severe		Severe		Very Severe	Very Severe			4		4	3	4	4
					Moderate		Moderate		None	None					2	2	0	0
	Very Severe				Very Severe		Severe		Very Severe	Moderate			4		4	3	4	2
	Mild						Mild		Mild	Mild			1			1	1	1
	Very Severe				Mild		Mild		None	None			4		1	1	0	0
	Very Severe				Mild		Mild			None			4		1	1		0
	Very Severe				Severe		Mild		Mild	Mild			4		3	1	1	1
	Very Severe				Very Severe		Very Severe		Severe	Severe			4		4	4	3	3
	Severe		Very Severe		Severe		Severe		Moderate	None			3	4	3	3	2	0
	Moderate		Very Severe		Mild		Mild			Moderate			2	4	1	1		2
	Very Severe		Very Severe		Very Severe				Moderate	Mild			4	4	4		2	1
	Moderate				Severe		Moderate		Moderate	Mild			2		3	2	2	1
	Very Severe		Very Severe		Moderate		Severe		Mild	None			4	4	2	3	1	0
	Severe				Mild				None	Mild			3		1		0	1
	Moderate									Mild			2					1
	Severe				Severe		Mild		None	None			3		3	1	0	0
	Severe				Moderate		Severe		Moderate	None			3		2	3	2	0
	Severe				Very Severe		Very Severe		Severe	None			3		4	4	3	0
	None								None	None			0				0	0
	Moderate								Moderate	None			2				2	0
	Severe				Mild		Moderate		Mild	None			3		1	2	1	0
	Mild									None			1					0
	Moderate		Very Severe		Very Severe		Severe		Mild	None			2	4	4	3	1	0
	Moderate		Severe		Moderate		Moderate		Mild	None			2	3	2	2	1	0
	Severe		Very Severe		Moderate					None			3	4	2			0
												Count	32	13	26	24	24	33
												Mean	2.71875	3.07692	2.46154	2.125	1.45833	0.575758
												STD	1.17045	1.25576	1.20767	0.991814	1.17877	0.969223
												STErr	0.206909	0.348284	0.236843	0.202453	0.240615	0.16872
												Ttest
												Wilcoxon matched-pairs signed rank test
												Pre vs 1wk
												Pre vs 6wks
												Pre vs 12wks
												Prevs 26wks
												Pre vs 104
												6mts vs 2yrs
