# Supplementary material for: Ultrasound Guided Arthroscopic Removal of Calcific Tendonitis: A Minimum of 2-Year Followup
Source: J Clin Med. 2023 Apr 25;12(9):3114. doi: 10.3390/jcm12093114 (PMC10179588; doi:10.3390/jcm12093114)
Supplement: Supplementary file 1 [file jcm-12-03114-s001.zip › Pain/old/Pain - How Often is your shoulder Extremely painful for pairing T 2 a completed.xlsx]

## Sheet: Sheet1
How Often is your shoulder Extremely painful											always = 4		Raw Number
Raw	-9		1		6		12		24	104	daily = 3		0	1	6	12	24	104
	Pre-op		1wk		6wks		12wks		24wks	104	weekly = 2		Pre-op	1wk	6wks	12wks	26wks	104
											monthly = 1
			Never		Daily				Never	Never	never = 0			0	3		0	0
	Always		Never		Weekly					Never			4	0	2			0
	Daily		Never		Daily		Weekly		Never	Never			3	0	3	2	0	0
	Never						Never		Never	Never	always = 8760		0			0	0	0
	Always		Daily		Always		Monthly			Never	daily = 365		4	3	4	1		0
	Weekly		Weekly		Weekly		Weekly		Never	Never	weekly = 52		2	2	2	2	0	0
	Monthly		Never				Never			Never	monthly = 12		1	0		0		0
	Always				Weekly		Weekly			Never	never = 0		4		2	2		0
	Daily				Daily		Daily		Daily	Always			3		3	3	3	4
					Never		Never		Never	Never					0	0	0	0
	Always				Always		Always		Always	Never			4		4	4	4	0
	Never						Never		Never	Never			0			0	0	0
	Always				Never				Never	Never			4		0		0	0
	Always				Never		Never			Never			4		0	0		0
	Daily				Never		Never		Never	Never			3		0	0	0	0
	Always				Daily		Daily		Weekly	Daily			4		3	3	2	3
	Daily		Daily		Weekly		Weekly		Monthly	Never			3	3	2	2	1	0
	Daily		None		Never		Never			Daily			3		0	0		3
	Daily		Weekly		Weekly				Never	Never			3	2	2		0	0
	Weekly		Weekly		Never		Never		Never	Never			2	2	0	0	0	0
	Always		Never		Daily		Weekly		Never	Never			4	0	3	2	0	0
	Always		Never						Never	Never			4	0			0	0
	Always									Never			4					0
			Daily		Daily		Never		Never	Never				3	3	0	0	0
	Always		Weekly		Weekly		Weekly		Monthly	Monthly			4	2	2	2	1	1
	Always		Weekly		Daily		Daily		Monthly	Never			4	2	3	3	1	0
	Weekly								Never	Never			2				0	0
	Daily								Never	Never			3				0	0
	Daily				Daily		Daily		Never	Never			3		3	3	0	0
	Monthly									Never			1					0
	Daily		Daily		Daily		Daily		Monthly	Never			3	3	3	3	1	0
	Always		Daily		Daily		Daily		Never	Never			4	3	3	3	0	0
			Weekly		Weekly					Never				2	2			0
												Count	29	17	25	23	24	33
												Mean	3	1.58824	2.08	1.52174	0.541667	0.333333
												STD	1.22474	1.27764	1.32035	1.3774	1.06237	0.989529
												STErr	0.227429	0.309872	0.264071	0.287208	0.216855	0.172255
												Ttest
												Wilcoxon matched-pairs signed rank test
												Pre vs 1wk
												Pre vs 6wks
												Pre vs 12wks
												Prevs 26wks
												Pre vs 104
												6mts vs 2yrs
