# Supplementary material for: Ultrasound Guided Arthroscopic Removal of Calcific Tendonitis: A Minimum of 2-Year Followup
Source: J Clin Med. 2023 Apr 25;12(9):3114. doi: 10.3390/jcm12093114 (PMC10179588; doi:10.3390/jcm12093114)
Supplement: Supplementary file 1 [file jcm-12-03114-s001.zip › Pain/old/Pain - How Often is your shoulder Painful during activity for pairing T 2 a completed.xlsx]

## Sheet: Sheet1
How Often is your shoulder Painful during activity											always = 4		Raw Number
Raw	-9		1		6		12		26	104	daily = 3		0	1	6	12	24	104
	Pre-op		1wk		6wks		12wks		26wks	104	weekly = 2		Pre-op	1wk	6wks	12wks	26wks	104
											monthly = 1
			Daily		Daily				Monthly	Never	never = 0			3	3		1	0
	Always		Weekly		Daily					Monthly			4	2	3			1
	Always		Weekly		Always		Daily		Monthly	Monthly			4	2	4	3	1	1
	Always						Weekly		Never	Never	always = 8760		4			2	0	0
	Always		Always		Weekly		Monthly			Never	daily = 365		4	4	2	1		0
	Always		Always		Always		Daily		Monthly	Monthly	weekly = 52		4	4	4	3	1	1
	Weekly		Daily				Daily			Never	monthly = 12		2	3		3		0
	Daily				Daily		Daily			Never	never = 0		3		3	3		0
	Always				Always		Always		Always	Always			4		4	4	4	4
					Monthly		Never		Never	Never					1	0	0	0
	Always				Always		Always		Always	Daily			4		4	4	4	3
							Daily		Never	Never						3	0	0
	Always				Daily		Monthly		Never	Never			4		3	1	0	0
	Always				Never		Monthly			Never			4		0	1		0
	Always				Daily		Weekly		Never	Never			4			2	0	0
	Always				Always		Always		Daily	Always			4		4	4	3	4
	Always		Daily		Daily		Weekly		Weekly	Monthly			4	3	3	2	2	1
	Daily		None		Never		Monthly			Weekly			3		0	1		2
	Daily		Always		Daily				Daily	Never			3	4	3		3	0
	Daily		Daily				Weekly		Never	Never			3	3		2	0	0
	Always		Daily		Daily		Always		Monthly	Never			4	3	3	4	1	0
	Always		Never		Weekly				Never	Never			4	0	2		0	0
	Always									Monthly			4					1
	Daily		Weekly		Always		Never		Never	Never			3	2	4	0	0	0
	Always		Daily		Daily		Weekly		Weekly	Monthly			4	3	3	2	2	1
	Always		Weekly		Daily		Always		Always	Never			4	2	3	4		0
	Daily								Monthly	Never			3				1	0
	Daily								Weekly	Never			3				2	0
	Always				Weekly		Daily		Never	Never			4		2	3	0	0
	Daily									Never			3					0
	Always		Always		Always		Weekly		Monthly	Never			4	4	4	2	1	0
	Daily		Always		Always		Daily		Never	Never			3	4	4	3	0	0
	Daily		Daily		Weekly					Never			3	3	2			0
												Count	30	17	24	24	23	33
												Mean	3.6	2.88235	2.83333	2.375	1.13043	0.575758
												STD	0.563242	1.0537	1.20386	1.24455	1.32474	1.11888
												STErr	0.102833	0.255561	0.245737	0.254043	0.276228	0.194772
												Ttest
												Wilcoxon matched-pairs signed rank test
												Pre vs 1wk
												Pre vs 6wks
												Pre vs 12wks
												Prevs 26wks
												Pre vs 104
												6mts vs 2yrs
