# Supplementary material for: Ultrasound Guided Arthroscopic Removal of Calcific Tendonitis: A Minimum of 2-Year Followup
Source: J Clin Med. 2023 Apr 25;12(9):3114. doi: 10.3390/jcm12093114 (PMC10179588; doi:10.3390/jcm12093114)
Supplement: Supplementary file 1 [file jcm-12-03114-s001.zip › Pain/old/Pain - How Often is your shoulder Painful when you sleep for pairing T 2 a completed.xlsx]

## Sheet: Sheet1
How Often is your shoulder Painful when you sleep											always = 4		Raw Number
Raw	-9		1		6		12		24	104	daily = 3		0	1	6	12	24	104
	Pre-op		1wk		6wks		12wks		24wks	104	weekly = 2		Pre-op	1wk	6wks	12wks	26wks	104
											monthly = 1
			Never		Daily				Monthly	Never	never = 0			0	3		1	0
	Always		Never		Always					Monthly			4	0	4			1
	Always		Never		Always		Daily		Monthly	Never			4	0	4	3	1	0
	Always						Never		Never	Never	always = 8760		4			0	0	0
	Always		Always		Always		Monthly			Never	daily = 365		4	4	4	1		0
	Daily		Daily		Daily		Weekly		Monthly	Never	weekly = 52		3	3	3	2	1	0
	Weekly		Daily				Weekly			Monthly	monthly = 12		2	3		2		1
	Always		Always		Always		Always			Never	never = 0		4	4	4	4		0
	Always				Always		Always		Daily	Always			4		4	4	3	4
					Weekly		Never		Never	Never					2	0	0	0
	Always				Always		Always		Always	Daily			4		4	4	4	3
	Weekly						Daily		Daily	Never			2			3	3	0
	Always				Daily		Monthly		Monthly	Never			4		3	1	1	0
	Always				Daily		Monthly			Never			4		3	1		0
	Always				Never		Weekly		Never	Never			4		0		0	0
	Always				Always		Always		Always	Always			4		4	4	4	4
	Always		Always		Daily		Weekly		Weekly	Monthly			4	4	3	2	2	1
	Daily		Weekly		Never		Weekly			Always			3	2	0	2		4
	Always		Always		Daily				Monthly	Never			4	4	3		1	0
	Always		Daily		Daily		Weekly		Never	Never			4	3	3	2	0	0
	Always		Daily		Always		Always		Monthly	Never			4	3	4	4	1	0
	Always		Never		Weekly				Never	Never			4	0	2		0	0
	Always									Monthly			4					1
			Always		Always		Never		Never	Never				4	4	0	0	0
	Always		Weekly		Daily		Daily		Monthly	Monthly			4	2		3	1	1
	Daily		Weekly		Daily		Daily		Daily	Never			3	2	3	3	3	0
	Daily								Monthly	Monthly			3				1	1
	Always								Weekly	Never			4				2	0
	Always				Daily		Daily		Never	Never			4		3	3	0	0
	Daily									Never			3					0
	Always		Daily		Always		Daily		Monthly	Never			4	3	4	3	1	0
	Always		Daily		Always		Always		Never	Never			4	3	4	4	0	0
	Daily		Weekly		Always					Never			3	2	4			0
												Count	30	19	25	23	24	33
												Mean	3.66667	2.42105	3.16	2.3913	1.25	0.636364
												STD	0.606478	1.46499	1.1431	1.37309	1.2938	1.24545
												STErr	0.110727	0.336092	0.228619	0.286309	0.264095	0.216804
												Ttest
												Wilcoxon matched-pairs signed rank test
												Pre vs 1wk
												Pre vs 6wks
												Pre vs 12wks
												Prevs 26wks
												Pre vs 104
												6mts vs 2yrs
