# Supplementary material for: Ultrasound Guided Arthroscopic Removal of Calcific Tendonitis: A Minimum of 2-Year Followup
Source: J Clin Med. 2023 Apr 25;12(9):3114. doi: 10.3390/jcm12093114 (PMC10179588; doi:10.3390/jcm12093114)
Supplement: Supplementary file 1 [file jcm-12-03114-s001.zip › Pain/old/Pain - What is the level of your shoulder pain when you TEMPLATE FOR OTHER ONES, IMPUT DATA HERE.xlsx]

## Sheet: Sheet1
What is the level of your shoulder pain when you sleep											very severe =4			Raw Number
Raw	-9		1		6		12		24	104	severe =3		0	Pre-Op	1		6		12			24								249
	Pre-op		1wk		6wks		12wks		24wks	104	moderate =2			Pre-op	1wk		6wks		12wks			26wks								104
											mild =1
	Mild		None		Mild				Mild	None	none =0			1	0		1					1								0
	Very Severe		None		Moderate					None				4	0		2													0
	Moderate				Moderate		Mild		Mild	None				2			2		1			1								0
	Mild		Mild		None		Mild		None	None				1	1		0		1			0								0
	Very Severe		Moderate		Very Severe		Mild			None				4	2		4		1											0
	Moderate		Moderate		Mild		Mild		Mild	None				2	2		1		1			1								0
	Mild		Mild				Mild			Mild				1	1				1											1
	Very Severe		Severe		Severe		Very Severe			None				4	3		3		4											0
	Severe				Very Severe		Very Severe		Very Severe	Severe				3			4		4			4								3
					Mild		None		None	None							1		0			0								0
	Very Severe				Very Severe		Severe		Very Severe	Severe				4			4		3			4								3
	Mild				Mild		Mild		Mild	Mild				1			1		1			1								1
	Very Severe				Mild		Mild		Mild	None				4			1		1			1								0
	Severe				Moderate		Mild			None				3			2		1											0
	Moderate				None		Mild		None	None				2			0		1			0								0
	Moderate				Moderate		Moderate		Moderate	Severe				2			2		2			2								3
	Moderate		Severe		Moderate		Moderate		Moderate	Mild				2	3		2		2			2								1
	Moderate		Mild		None		Mild			Severe				2	1		0		1											3
	Very Severe		Very Severe		Moderate				Mild	None				4	4		2					1								0
	Severe		Severe		Moderate		Mild		None	None				3	3		2		1			0								0
	Very Severe		None		Severe		Moderate		Moderate	None				4	0		3		2			2								0
	Severe		None		Mild				None	Mild				3	0		1					0								1
	Very Severe									Mild				4																1
			Severe		Severe		None		None	None					3		3		0			0								0
	Very Severe		Mild		Moderate		Moderate		Mild	None				4	1		2		2			1								0
	Mild		None		Moderate		Moderate		Moderate	None				1	0		2		2			2								0
	Mild								Mild	Mild				1								1								1
	Severe								Mild	None				3								1								0
	Very Severe				Moderate		Moderate		None	None				4			2		2			0								0
	Mild									None				1																0
	Moderate		Moderate		Moderate		Moderate		Mild	Mild				2	2		2		2			1								1
	Very Severe		Moderate		Severe		Severe		None	Mild				4	2		3		3			0								1
	Moderate		None		Severe					None				2	0		3													0
												Count		31	19		28		24			24								33
												Mean		2.64516	1.47368		1.96429		1.625			1.08333								0.606061
												STD		1.19857	1.30675		1.13797		1.05552			1.1389								0.998104
												STErr		0.215269	0.29979		0.215056		0.215458			0.232478								0.173748
												Ttest
												Wilcoxon matched-pairs signed rank test
												Pre vs 1wk
												Pre vs 6wks
												Pre vs 12wks
												Prevs 26wks
												Pre vs 104
