# Supplementary material for: Ultrasound Guided Arthroscopic Removal of Calcific Tendonitis: A Minimum of 2-Year Followup
Source: J Clin Med. 2023 Apr 25;12(9):3114. doi: 10.3390/jcm12093114 (PMC10179588; doi:10.3390/jcm12093114)
Supplement: Supplementary file 1 [file jcm-12-03114-s001.zip › Pain/old/Pain - What is the level of your shoulder pain when you are resting 2 a completed1.xlsx]

## Sheet: Sheet1
What is the level of your shoulder pain when you are resting											very severe =4		Raw Number
Raw	-9		1		6		12		24	104	severe =3		0	1	6	12	24	220
	Pre-op		1wk		6wks		12wks		24wks	104	moderate =2		Pre-op	1wk	6wks	12wks	26wks	220
											mild =1
			None		Mild				Mild	None	none =0			0	1		1	0
	Very Severe		None		None					None			4	0	0			0
	Moderate		Mild		Mild		None		None	None			2	1	1	0	0	0
	Mild		None		None		None		None	None			1	0	0	0	0	0
	Very Severe		Mild		Moderate		Mild			None			4	1	2	1		0
	Mild		Mild		Mild		Mild		None	Mild			1	1	1	1	0	1
	Mild		Mild							Mild			1	1				1
	Severe				Moderate		Moderate			None			3		2	2		0
	Moderate				Severe		Severe		Severe	Severe			2		3	3	3	3
					None		None		None	None					0	0	0	0
	Very Severe				Very Severe		Severe		Very Severe	Moderate			4		4	3	4	2
	None				Mild		Mild		Mild	Mild			0		1	1	1	1
	Very Severe				None		None		None	None			4		0	0	0	0
	Severe						Mild			None			3			1		0
	Moderate				Mild		Mild		None	None			2		1	1	0	0
	Moderate				Moderate		Moderate		Moderate	Moderate			2		2	2	2	2
	Moderate		Moderate		Mild		Mild		None	Mild			2	2	1	1	0	1
	Moderate		None		Mild		Mild			Moderate			2	0	1	1		2
	Severe		Moderate		Mild				None	None			3	2	1		0	0
	Severe		Moderate		Mild		None		None	None			3	2	1	0	0	0
	Severe		None		Moderate		Moderate		Mild	None			3	0	2	2		0
	Severe		None		None				Never	Mild			3	0	0			1
	Very Severe									Mild			4					1
			None		Mild		None		None	None				0	1	0	0	0
	Severe		None		Mild		Mild		Mild	None			3	0	1	1	1	0
	Moderate		None		Mild		None		None	None			2	0	1	0	0	0
	None								None	None			0				0	0
	Moderate								Mild	None			2				1	0
	Severe				Moderate		Mild		None	None			3		2	1	0	0
	Mild									None			1					0
	Moderate		Moderate		Moderate		Mild		Mild	None			2	2	2	1	1	0
	Moderate		Moderate		Moderate		Moderate		None	None			2	2	2	2	0	0
	Moderate		None		Moderate					None			2	0	2			0
												Count	30	19	27	23	22	33
												Mean	2.33333	0.736842	1.2963	1.04348	0.636364	0.454545
												STD	1.12444	0.871914	0.953327	0.928256	1.09307	0.794155
												STErr	0.205294	0.200031	0.183468	0.193555	0.233044	0.138245
												Ttest
												Wilcoxon matched-pairs signed rank test
												Pre vs 1wk
												Pre vs 6wks
												Pre vs 12wks
												Prevs 26wks
												Pre vs 104
												6mts vs 2yrs
