# Supplementary material for: Ultrasound Guided Arthroscopic Removal of Calcific Tendonitis: A Minimum of 2-Year Followup
Source: J Clin Med. 2023 Apr 25;12(9):3114. doi: 10.3390/jcm12093114 (PMC10179588; doi:10.3390/jcm12093114)
Supplement: Supplementary file 1 [file jcm-12-03114-s001.zip › Pain/old/Pain - What is the level of your shoulder pain with activities above your head 2 a completed.xlsx]

## Sheet: Sheet1
What is the level of your shoulder pain with activities above your head											very severe =4		Raw Number
Raw	-9		1		6		12		24	104	severe =3		0	1	6	12	24	104
	Pre-op		1wk		6wks		12wks		24wks	104	moderate =2		Pre-op	1wk	6wks	12wks	26wks	104
											mild =1
	Moderate		Mild		Moderate				Mild	None	none =0		2	1	2		1	0
	Very Severe									Mild			4					1
	Moderate				Moderate		Mild		Mild	None			2		2	1	1	0
	Moderate		Moderate				Severe		Mild	None			2	2		3	1	0
	Very Severe		Very Severe		Moderate		Mild			None			4	4	2	1		0
	Moderate		Severe		Severe		Moderate		Mild	Mild			2	3	3	2	1	1
	Moderate		Moderate				Moderate			Mild			2	2		2		1
	Very Severe				Moderate		Moderate			None			4		2	2		0
	Very Severe				Very Severe		Very Severe		Very Severe	Very Severe			4		4	4	4	4
					None		Mild		Mild	None					0	1	1	0
	Very Severe				Very Severe		Severe		Very Severe	Severe			4		4	3	4	3
	Mild						Mild		Mild	Mild			1			1	1	1
	Very Severe				None		Mild		None	None			4		0	1	0	0
	Moderate				None		Mild			None			2		0	1		0
	Very Severe				Severe		Mild		None	Mild			4		3	1	0	1
	Very Severe				Severe		Severe		Severe	Severe			4		3	3	3	3
	Moderate				Moderate		Moderate		Moderate	Mild			2		2	2	2	1
	Severe		Very Severe		Mild		Mild			Mild			3	4	1	1		1
	Very Severe		Very Severe		Severe				Moderate	None			4	4	3		2	0
	Moderate				Moderate		Moderate		Mild	Mild			2		2	2	1	1
	Severe		Very Severe		Severe		Severe		Mild	None			3	4	3	3	1	0
	Very Severe				None				None	Mild			4		0		0	1
	Very Severe									Moderate			4					2
	Severe				Severe		Mild		None	None			3		3	1	0	0
	Very Severe				Severe		Moderate		Moderate	None			4		3	2	2	0
	Moderate				Severe		Severe		Moderate	None			2		3	3	2	0
	Moderate								Mild	None			2				1	0
	Moderate								Moderate	None			2				2	0
	Severe				Very Severe		Moderate		Mild	None			3		4	2	1	0
	Moderate									None			2					0
	Mild		Severe		Moderate		Moderate		Mild	None			1	3	2	2	1	0
	Moderate		Very Severe		Very Severe		Severe		Mild	None			2	4	4	3	1	0
	Severe		Very Severe		Moderate					None			3	4	2			0
												Count	32	11	25	24	24	33
												Mean	2.84375	3.18182	2.28	1.95833	1.375	0.636364
												STD	1.01947	1.07872	1.27541	0.907896	1.09594	1.02525
												STErr	0.180218	0.325246	0.255082	0.185324	0.223708	0.178473
												Ttest
												Wilcoxon matched-pairs signed rank test
												Pre vs 1wk
												Pre vs 6wks
												Pre vs 12wks
												Prevs 26wks
												Pre vs 104
												6mts vs 2yrs
