# Supplementary material for: Ultrasound Guided Arthroscopic Removal of Calcific Tendonitis: A Minimum of 2-Year Followup
Source: J Clin Med. 2023 Apr 25;12(9):3114. doi: 10.3390/jcm12093114 (PMC10179588; doi:10.3390/jcm12093114)
Supplement: Supplementary file 1 [file jcm-12-03114-s001.zip › Pain/old/Pain - What is your current level of activity at work 2 a completed.xlsx]

## Sheet: Sheet1
What is your current level of activity at work?											Strenous =3		Raw Number
Raw	-9		1		6		12		24	104	Moderate=2		0	1	6	12	24	104
	Pre-op		1wk		6wks		12wks		24wks	104	Light =1		Pre-op	1wk	6wks	12wks	26wks	104
											None =0
	Light		Light		Light				Light	Light			1	1	1		1	1
	None		None		Light					Light			0	0	1			1
	Moderate		None		Light		Light		Light	Light			2	0	1	1	1	1
	Moderate		Light		Light		Light		Moderate	Light			2	1	1	1	2	1
	None		None		Light		Moderate			Light			0	0	1	2		1
	Light		None		Light		Light		Light	Light			1	0	1	1	1	1
	Moderate		Light				Moderate			Light			2	1		2		1
	None		None		None		Moderate			Strenuous			0	0	0	2		3
	None				None		Light		None	Light			0		0	1	0	1
	Moderate				Light		Moderate		Strenuous	Strenuous			2		1	2	3	3
	Light						Light		Light	None			1			1	1	0
	Light						Light		Light	Light			1			1	1	1
	Light				Light		Light		Light	Light			1		1	1	1	1
	Light				Moderate		Moderate			Moderate			1		2	2		2
	Moderate				Light		Light		Moderate	Light			2		1	1	2	1
	None				None		None		Light	Light			0		0	0	1	1
	Moderate		None		None		Moderate		Light	Moderate			2	0	0	2	1	2
	None		None		Moderate		Moderate			Moderate			0	0	2	2		2
	Light		None		None				Light	Moderate			1	0	0		1	2
	Light		None		Light		Light		Light	Light			1	0	1	1	1	1
	Light		None		Light		Light		Moderate	Light			1	0	1	1	2	1
	None		None		Light				None	Light			0	0	1		0	1
	Light									Moderate			1					2
	Light		None		Moderate		Moderate		Light	Light			1	0	2	2	1	1
	Light		None		Moderate		None		Moderate	Moderate			1	0	2	0	2	2
	Light		None		Moderate		Light		Light	Moderate			1	0		1	1	2
	Moderate								Moderate	Strenuous			2				2	3
	Light								Light	Light			1				1	1
	None				None		Light		Moderate	Light			0		0	1	2	1
	Light									Light			1					1
	Moderate		Moderate		Moderate		Moderate		Moderate	Light			2	2	2	2	2	1
	Moderate		None		Light		Moderate		Light	Moderate			2	0	1	2	1	2
	Moderate		None		Moderate					None			2	0	2			0
												Count	33	20	25	24	24	33
												Mean	1.06061	0.25	1	1.33333	1.29167	1.36364
												STD	0.74747	0.55012	0.707107	0.637022	0.690253	0.742386
												STErr	0.130118	0.12301	0.141421	0.130032	0.140897	0.129233
												Ttest
												Wilcoxon matched-pairs signed rank test
												Pre vs 1wk
												Pre vs 6wks
												Pre vs 12wks
												Prevs 26wks
												Pre vs 104
												6mts vs 2yrs
