# Supplementary material for: Ultrasound Guided Arthroscopic Removal of Calcific Tendonitis: A Minimum of 2-Year Followup
Source: J Clin Med. 2023 Apr 25;12(9):3114. doi: 10.3390/jcm12093114 (PMC10179588; doi:10.3390/jcm12093114)
Supplement: Supplementary file 1 [file jcm-12-03114-s001.zip › Pain/old/Pain - What is your current level of activity at work 2 a.xlsx]

## Sheet: Sheet1
What is your current level of activity at work?											Strenous labour =3		Raw Number
Raw	-9		1		6		12		24	104	Moderate Activity =2		0	1	6	12	24	104
	Pre-op		1wk		6wks		12wks		24wks	104	Light Activity =1		Pre-op	1wk	6wks	12wks	26wks	104
											None =0
												Count	0	0	0	0	0	0
												Mean	#DIV/0!	#DIV/0!	#DIV/0!	#DIV/0!	#DIV/0!	#DIV/0!
												STD	#DIV/0!	#DIV/0!	#DIV/0!	#DIV/0!	#DIV/0!	#DIV/0!
												STErr	#DIV/0!	#DIV/0!	#DIV/0!	#DIV/0!	#DIV/0!	#DIV/0!
												Ttest
												Wilcoxon matched-pairs signed rank test
												Pre vs 1wk
												Pre vs 6wks
												Pre vs 12wks
												Prevs 26wks
												Pre vs 104
												6mts vs 2yrs
