# Supplementary material for: Ultrasound Guided Arthroscopic Removal of Calcific Tendonitis: A Minimum of 2-Year Followup
Source: J Clin Med. 2023 Apr 25;12(9):3114. doi: 10.3390/jcm12093114 (PMC10179588; doi:10.3390/jcm12093114)
Supplement: Supplementary file 1 [file jcm-12-03114-s001.zip › Pain/old/Pain - What is your highest level of sport now 2 a completed.xlsx]

## Sheet: Sheet1
What is your highest level of sport now?											National Sport =3		Raw Number
Raw	-9		1		6		12		24	104	Club =2		0	1	6	12	24	104
	Pre-op		1wk		6wks		12wks		24wks	104	Hobby sport =1		Pre-op	1wk	6wks	12wks	26wks	104
											None =0
	None		None		None				None	None			0	0	0		0	0
	None		Hobby sport		Hobby Sport					Hobby sport			0	1	1			1
	Hobby sport		None		None		None		None	Hobby sport			1	0	0	0	0	1
	Hobby sport		None		None		None		None	Hobby sport			1	0	0	0	0	1
	None		Hobby sport		None		Hobby sport			None			0	1	0	1		0
	Hobby sport		None		None		None		None	Club sport			1	0	0	0	0	2
	Hobby sport		None							None			1	0				0
	None		None		None		None			Hobby sport			0	0	0	0		1
	None				None		None		None	None			0		0	0	0	0
	Hobby sport				None		Hobby sport		Hobby sport	Hobby sport			1		0	1	1	1
	Hobby sport						None		Hobby sport	None			1			0	1	0
	Hobby sport						None		None	None			1			0	0	0
	None				None		Hobby		None	None			0		0		0	0
	None						Hobby sport			Hobby sport			0			1		1
	Hobby sport				None		Hobby sport		Hobby sport	None			1		0	1	1	0
	None				None		None		None	None			0		0	0	0	0
	None		None		None		None		None	None			0	0	0	0	0	0
	None		None		None		None			None			0	0	0	0		0
	None		None		None				None	Hobby sport			0	0	0		0	1
	Hobby sport		None		None		None		Hobby sport	None			1	0	0	0	1	0
	None		None		None		None		Hobby sport	Hobby sport			0	0	0	0	1	1
	None		None		Hobby sport				None	Hobby sport			0	0	1		0	1
	None									Hobby sport			0					1
	Hobby sport		None		Hobby sport		Hobby sport		Hobby sport	Hobby sport			1	0	1	1	1	1
	Hobby sport		None		Club sport		Club sport		Club sport	None			1	0	2	2	2	0
	Hobby sport		None		None		None		None	None			1	0	0	0	0	0
	None								Hobby sport	None			0				1	0
	None								None	None			0				0	0
	Hobby sport				None		None		Hobby sport	Hobby sport			1		0	0	1	1
	Hobby sport									Hobby sport			1					1
	None		None		None		None		None	Hobby sport			0	0	0	0	0	1
	Hobby sport		None		Hobby sport		Hobby sport		None	Hobby sport			1	0	1	1	0	1
	None		None		None					Hobby sport			0	0	0			1
												Count	33	20	25	22	24	33
												Mean	0.454545	0.1	0.24	0.363636	0.416667	0.545455
												STD	0.50565	0.307794	0.522813	0.581087	0.583592	0.564076
												STErr	0.0880223	0.0688247	0.104563	0.123888	0.119125	0.098193
												Ttest
												Wilcoxon matched-pairs signed rank test
												Pre vs 1wk
												Pre vs 6wks
												Pre vs 12wks
												Prevs 26wks
												Pre vs 104
												6mts vs 2yrs
