# Supplementary material for: Ultrasound Guided Arthroscopic Removal of Calcific Tendonitis: A Minimum of 2-Year Followup
Source: J Clin Med. 2023 Apr 25;12(9):3114. doi: 10.3390/jcm12093114 (PMC10179588; doi:10.3390/jcm12093114)
Supplement: Supplementary file 1 [file jcm-12-03114-s001.zip › ROM/ROM Abd v2 3a completed GRAPH VERSION.xlsx]

## Sheet: Sheet1
Raw	Pre-Op		6		12			24																												249
	Pre-op		6wk		12wk			26wk																												104wks
	50		50					150																												180
	40		150																																	180
	90		90		170			170																												180
	150		160		170			170																												170
	20		150		160																															100
	150		100		170			180																												180
	140		100		170																															150
	100		80		170																															180
	80		90		50			70																												70
	180		180		180			180																												180
	90		160		180			170																												150
	170		180		180			180																												180
	40		180		180			140
	70		150		180																															180
	90		170		170			180																												180
	100		140		60			100																												160
	90		160		170			120																												180
	180		180		180																															100
	30		70					150																												180
	160		110		160			110																												160
	90		60		80			160
	90		160		180			110																												180
	180																																			150
	90		90		140			180																												100
	80		70		110			180																												180
	170		90		90			140																												170					Pre vs 6wk	0.182921		6wk vs 12	0.012784
	100							160																												170					Pre vs 12wks	0.0134432		6wk vs 24wk	0.0132172
	170							140																												180					Prevs 26wks	0.00136938		6wk vs 2yr	0.00267464
	120		90		90			100																																	Pre vs 2yr	0.000127695
	160
	110		90		150			140																																	12wk vs 24wk	0.354556
	170		90		90			170																												180					12wl vs 2yr	0.399624		6mts vs 2yrs	0.060684
	120		100
Count	33		29		25			24																												27
Mean	111.212		120.345		145.2			147.917																												161.111
STD	47.6811		41.8742		42.9263			31.6199																												31.2968
STErr	8.30021		7.77584		8.58526			6.45439																												6.02306
Ttest
Pre vs 6wk	0.182921
Pre vs 12wks	0.0134432
Prevs 26wks	0.00136938
Prevs 104	0.00343715
6mts vs 2yrs	0.00226218
