# Supplementary material for: Ultrasound Guided Arthroscopic Removal of Calcific Tendonitis: A Minimum of 2-Year Followup
Source: J Clin Med. 2023 Apr 25;12(9):3114. doi: 10.3390/jcm12093114 (PMC10179588; doi:10.3390/jcm12093114)
Supplement: Supplementary file 1 [file jcm-12-03114-s001.zip › ROM/ROM ER v2 3a completed GRAPH VERSION.xlsx]

## Sheet: Sheet1
Raw	Pre-Op		6		12			24																										249
	Pre-op		6wk		12wk			26wk																										104wks
	70		30					30																										90
	60		60																															80
	70		20		40			30																										70
	70		75		90			90																										70
	15		35		55																													50
	60		35		90			50																										70
	80		40		80																													70
	75		50		80																													90
	40		100		40			30																										50
	80		70		90			80																										90
	40		80		100			50																										40
	60		80		90			60																										80
	10		100		100			60
	40		80		80																													90
	80		90		90			90																										80
	50		50		30			30																										30
	60		80		70			50																										50
	60		70		70																													40
	10		10					10																										70
	90		10		40			40																										80
	30		0		0			20
	30		40		40			30																										30
	90																																	80
	70		20		40			90																										60
	60		20		30			90																										50								Ttest
	60		20		30			30																										60				Ttest			Pre vs 6wk	0.350146		6wk vs 12	0.0363156
	30							50																										60							Pre vs 12wks	0.423568		6wk vs 24wk	0.751264
	50							30																										50							Prevs 26wks	0.409581		6wk vs 2yr	0.0591235
	20		10		30			40																																	Pre vs 2yr	0.0637103
	30
	50		0		10			20																																	12wk vs 24wk	0.42829
	70		90		90			60																										90							12wl vs 2yr	0.81505		6mts vs 2yrs	0.0532355
	90		40
Count	33		29		25			24																										27
Mean	54.5455		48.4483		60.2			48.3333																										65.5556
STD	23.2971		31.5126		30.086			24.6129																										18.8788
STErr	4.05551		5.85174		6.0172			5.0241																										3.63323
Ttest
Pre vs 6wk	0.350146
Pre vs 12wks	0.423568
Prevs 26wks	0.409581
Prevs 104	0.0637103
6mts vs 2yrs	0.0320293
