# Supplementary material for: Ultrasound Guided Arthroscopic Removal of Calcific Tendonitis: A Minimum of 2-Year Followup
Source: J Clin Med. 2023 Apr 25;12(9):3114. doi: 10.3390/jcm12093114 (PMC10179588; doi:10.3390/jcm12093114)
Supplement: Supplementary file 1 [file jcm-12-03114-s001.zip › ROM/ROM FF GRAPH VERSION.xlsx]

## Sheet: Sheet1
Raw	Pre-Op		6		12			24																									249
	Pre-op		6wk		12wk			26wk																									104wks
	180		170					160																									180
	50		160																														170
	140		100		170			170																									180
	170		160		170			170																									170
	20		150		170																												130
	160		170		170			180																									180
	180		160		170																												140
	130		110		170																												180
	80		100		80			90																									90
	180		180		180			180																									180
	150		160		180			170																									160
	170		180		180			170																									180
	60		180		180			140
	140		170		180																												180
	170		180		170			180																									180
	160		150		170			140																									180
	180		180		180			170																									180
	180		180		180																												170
	40		70					160																									180
	160		120		150			180																									160
	120		90		100			170
	170		170		180			160																									180
	180																																180
	150		90		160			160																									180
	120		90		130			180																									180									Ttest
	170		90		130			170																									180								Pre vs 6wk	0.941807		6wk vs 12	0.00115477
	120							180																									180								Pre vs 12wks	0.138967		6wk vs 24wk	0.0068417
	170							130																									180								Prevs 26wks	0.0488487		6wk vs 2yr	0.00469935
	180		90		100			140																																	Pre vs 2yr	0.00236637
	180
	130		100		160			160																																	12wk vs 24wk	0.263437
	170		170		170			170																									180								12wl vs 2yr	0.308559		6mts vs 2yrs	0.015906
	120		130
Count	33		29		25			24																									27
Mean	141.818		139.655		159.2			161.667																									170.741
STD	44.9621		37.5578		28.5657			20.99																									20.555
STErr	7.8269		6.97432		5.71314			4.28456																									3.95581
Ttest
Pre vs 6wk	0.941807
Pre vs 12wks	0.138967
Prevs 26wks	0.0488487
Prevs 104	0.00236637
6mts vs 2yrs	0.0961212
