# Supplementary material for: Ultrasound Guided Arthroscopic Removal of Calcific Tendonitis: A Minimum of 2-Year Followup
Source: J Clin Med. 2023 Apr 25;12(9):3114. doi: 10.3390/jcm12093114 (PMC10179588; doi:10.3390/jcm12093114)
Supplement: Supplementary file 1 [file jcm-12-03114-s001.zip › ROM/ROM IR v2 3a completed GRAPH VERSION.xlsx]

## Sheet: Sheet1
Raw	Pre-Op		6		12			24																												249
	Pre-op		6wk		12wk			26wk																												220
	15		14					10																												10
	4		10																																	14
	15		9		15			12																												15
	10		10		13			13																												15
	4		8		10																															15
	12		10		14			12																												15
	15		5		7																															15
	10		9		10																															15
	4		10		8			5																												9
	6		10		12			15																												15
	5		10		15			10																												10
	11		10		13			12																												11
	0		12		12			10
	0		7		10																															15
	14		14		12			13																												14
	5		5		3			7																												11
	13		9		13			12																												10
	15		12		15																															9
	0		5					8																												15
	13		0		7			14																												15
	12		2		4			8
	10		10		13			10																												8
																																				6
	12		9		15			14																												12
	15		6		8			12																												12						Ttest
	15		8		10			11																												12					Pre vs 6wk	0.246753		6wk vs 12	0.000106747
	7							15																												13					Pre vs 12wks	0.545403		6wk vs 24wk	0.0780978
	12							9																												14					Prevs 26wks	0.576068		6wk vs 2yr	0.000507931
	15		8		9			13																																	Pre vs 2yr	0.0134051
	9
	12		4		12			14																																	12wk vs 24wk	0.874675
	12		13		12			0																												12					12wl vs 2yr	0.14424		6mts vs 2yrs	0.0432857
	8		5
Count	32		29		25			24																												27
Mean	9.6875		8.41379		10.88			10.7917																												12.4815
STD	4.81555		3.36492		3.32064			3.45127																												2.63658
STErr	0.851277		0.624849		0.664129			0.704487																												0.507411
	pre		6		12			24
