# Supplementary material for: Ultrasound Guided Arthroscopic Removal of Calcific Tendonitis: A Minimum of 2-Year Followup
Source: J Clin Med. 2023 Apr 25;12(9):3114. doi: 10.3390/jcm12093114 (PMC10179588; doi:10.3390/jcm12093114)
Supplement: Supplementary file 1 [file jcm-12-03114-s001.zip › Strength/GRAPH VERSION/STR ABD v2 3a completed GRAPH VERSION.xlsx]

## Sheet: Sheet1
Raw	Pre-Op		6		12			24																								249
	Pre-op		6wk		12wk			26wk																								104wks
	86		134					102																								80
			71																													40
	56		53		52																											50
			91		70			70																								95
	27		57		67																											65
	64		103		97			100																								192
	74		40		48																											66
	69		39		31																											81
	14		18		37			33																								33
	39		72		83			84																								175
	104		76		124			59																								115
	90		77					83																								62
	34							41
	34		68		75																											68
	61		56		75			57																								46
			43		65																											36
	46		72		48																											83
	42		24		37																											34
	43		31					80																								40
	53		14		31			48																								58
	41		40		52			73
	20		85		91			66																								47
																																29
	46		40		60			86																								25
	40		45		32			69																								85										Ttest
	83		70		70			24																								60									Pre vs 6wk	0.920019		6wk vs 12	0.0258445
	115							54																								76									Pre vs 12wks	0.112264		6wk vs 24wk	0.379465
	72							34																								29									Prevs 26wks	0.758223		6wk vs 2yr	0.185648
	18		38		56			50																																	Pre vs 2yr	0.336232
	47
	53		31					32																																	12wk vs 24wk	0.438315
	127		74		104			79																								60									12wl vs 2yr	0.340817		6mts vs 2yrs	0.40088
	91		79
Count	29		28		22			21																								27
Mean	58.2414		58.6071		63.8636			63.0476																								67.7778
STD	28.8316		27.2863		25.1117			22.6196																								40.2123
STErr	5.35389		5.15663		5.35384			4.93601																								7.73885
Ttest
Pre vs 6wk	0.920019
Pre vs 12wks	0.112264
Prevs 26wks	0.758223
Prevs 104	0.336232
6mts vs 2yrs	0.317167
