# Supplementary material for: Ultrasound Guided Arthroscopic Removal of Calcific Tendonitis: A Minimum of 2-Year Followup
Source: J Clin Med. 2023 Apr 25;12(9):3114. doi: 10.3390/jcm12093114 (PMC10179588; doi:10.3390/jcm12093114)
Supplement: Supplementary file 1 [file jcm-12-03114-s001.zip › Strength/GRAPH VERSION/STR ER v2 3a completed GRAPH VERSION.xlsx]

## Sheet: Sheet1
Raw	Pre-Op		6		12			24																										249
	Pre-op		6wk		12wk			24wk																										104wks
	68		65					116																										45
			48																															42
	43		30		30																													66
			117		90			90																										83
	25		56		84																													48
	31		73		87			94																										104
	61		40		61																													58
	56		34		54																													65
	11		38		27			26																										27
	41		63		62			69																										50
	78		63		117			64																										45
	65		93					75																										54
	10							59
	24		56		87																													69
	39		56		76			62																										37
			45		35																													29
	56		56		35																													54
	33		17		180																													26
	20		25					61																										42
	36		15		29			45																										31
	21		23		33			58
	18		34		32			50																										59
																																		28
	42		18		33			52																										22
	30		25		26			52																										44								Ttest
	55		39		30			44																										55							Pre vs 6wk	0.634868		6wk vs 12	0.0716586
	110							49																										45							Pre vs 12wks	0.0409359		6wk vs 24wk	0.0600172
	43							40																										20							Prevs 26wks	0.0722723		6wk vs 2yr	0.972705
	32		21		28			40																																	Pre vs 2yr	0.895995
	38
	35		24					41																																	12wk vs 24wk	0.875221
	102		94		113			53																										41							12wl vs 2yr	0.182648		6mts vs 2yrs	0.00850839
	42		54
Count	29		28		22			21																										27
Mean	43.6207		47.2143		61.3182			59.0476																										47.7407
STD	24.0749		25.4214		39.7449			20.8578																										19.0941
STErr	4.4706		4.8042		8.47364			4.55154																										3.67466
Ttest
Pre vs 6wk	0.634868
Pre vs 12wks	0.0409359
Prevs 26wks	0.0722723
Prevs 104	0.895995
6mts vs 2yrs	0.0373064
12wk vs 6mth	0.944495
12wk vs 2years	0.220178
