# Supplementary material for: Ultrasound Guided Arthroscopic Removal of Calcific Tendonitis: A Minimum of 2-Year Followup
Source: J Clin Med. 2023 Apr 25;12(9):3114. doi: 10.3390/jcm12093114 (PMC10179588; doi:10.3390/jcm12093114)
Supplement: Supplementary file 1 [file jcm-12-03114-s001.zip › Strength/GRAPH VERSION/STR IR v2 3a completed GRAPH VERSION1.xlsx]

## Sheet: Sheet1
Raw	Pre-Op		6		12		26						249
	Pre-op		6wk		12wk		26wk		104wks		104wks		104wks
	105		121				134		75		75		75
			56						47		47		47
	56		50		67				72		72		72
			118		83		83		94		94		94
	35		67		82				49		49		49
	112		107		103		117		198		198		198
	74		48		69				59		59		59
	79		48		45				105		105		105
	13		43		30		32		32		32		32
	42		90		90		58		110		110		110
	93		87		120		77		65		65		65
	50		102				90		53		53		53
	48						71
	50		75		97				61		61		61
	46		57		89		82		29		29		29
			55		36				25		25		25
	53		63		31				42		42		42
	44		23		180				25		25		25
	51		30				70		38		38		38
	50		26		35		44		49		49		49
	40		45		50		69
	24		78		95		48		42		42		42
									35		35		35
	62		22		50		72		33		33		33
	52		38		28		88		57		57		57
	78		50		44		62		48		48		48
	120						61		67		67		67
	65						36		29		29		29
	30		37		60		80
	69
	42		28				35
	106		90		118		76		39		39		39
	85		60
Count	29	0	28	0	22	0	21	0	27		27		27
Mean	61.1724	#DIV/0!	61.2143	#DIV/0!	72.8182	#DIV/0!	70.7143	#DIV/0!					58.4444
STD	26.9219	#DIV/0!	28.6167	#DIV/0!	37.6217	#DIV/0!	25.2946	#DIV/0!	36.0559		36.0559		36.0559
STErr	4.99928	#DIV/0!	5.40805	#DIV/0!	8.02098	#DIV/0!	5.51972	#DIV/0!	6.93896		6.93896		6.93896
Ttest
Pre vs 6wk	0.924873
Pre vs 12wks	0.0777042
Prevs 26wks	0.183255
Prevs 104	0.625382
6mts vs 2yrs	0.730054
