# Supplementary material for: Ultrasound Guided Arthroscopic Removal of Calcific Tendonitis: A Minimum of 2-Year Followup
Source: J Clin Med. 2023 Apr 25;12(9):3114. doi: 10.3390/jcm12093114 (PMC10179588; doi:10.3390/jcm12093114)
Supplement: Supplementary file 1 [file jcm-12-03114-s001.zip › Strength/GRAPH VERSION/STR LO v2 3a completed GRAPH VERSION.xlsx]

## Sheet: Sheet1
Raw	Pre-Op		6		12			24																									249
	Pre-op		6wk		12wk			26wk																									104wks
	95		90					45																									47
			44																														45
	52		13		26																												83
			60		31			31																									43
			42		49																												19
	86		47		71			61																									103
	34		30		44																												31
	33		35		43																												43
	0		28		22			15																									30
	25		47		50			45																									48
			65		87			48																									36
	20		63					58																									42
	12							34
	16		47		48																												39
	39		39		58			41																									26
			34		26																												17
	25		46		20																												37
	16		10		14																												23
	55		0					30																									38
	80		8		23			39																									23
	18							39
	13		27		23			32																									25
																																	18
	40		11		23			32																									11
	58				23			59																									36									Ttest
	69				24			22																									40								Pre vs 6wk	0.296786		6wk vs 12	0.18578
	40							59																									31								Pre vs 12wks	0.472041		6wk vs 24wk	0.641458
	36							15																									14								Prevs 26wks	0.678391		6wk vs 2yr	0.885604
	32		0		16			47																																	Pre vs 2yr	0.438785
	25
	35		17					21																																	12wk vs 24wk	0.782525
	61		71		73			72																									29								12wl vs 2yr	0.753759		6mts vs 2yrs	0.34461
	38		20
Count	27		25		21			21																									27
Mean	39		35.76		37.8095			40.2381																									36.1852
STD	23.7843		23.154		20.7524			15.7414																									19.596
STErr	4.57729		4.6308		4.52854			3.43505																									3.77125
Ttest
Pre vs 6wk	0.296786
Pre vs 12wks	0.472041
Prevs 26wks	0.678391
Prevs 104	0.438785
6mts vs 2yrs	0.790215
