# Supplementary material for: Ultrasound Guided Arthroscopic Removal of Calcific Tendonitis: A Minimum of 2-Year Followup
Source: J Clin Med. 2023 Apr 25;12(9):3114. doi: 10.3390/jcm12093114 (PMC10179588; doi:10.3390/jcm12093114)
Supplement: Supplementary file 1 [file jcm-12-03114-s001.zip › Strength/GRAPH VERSION/STR SS v2 3a completed GRAPH VERSION.xlsx]

## Sheet: Sheet1
Raw	Pre-Op		6		12			24																								249
	Pre-op		6wk		12wk			26wk																								249wks
	31		16					70																								67
			41																													67
	45		10		13																											91
			76		67			67																								64
			32		54																											46
	93		10		80			94																								136
	31		12		33																											45
	27		25		30																											70
	12		11		22			35																								18
	34		36		26			42																								64
	64		43		113			54																								60
	60		61					74																								72
	2							37
	26		33		42																											79
	16		38		51			38																								23
			27		25																											24
	25		31		28																											42
	34		20		16																											11
	21		0					54																								38
	34		11		21			43																								51
	20				12			61
	12		58		47			45																								25
																																34
	26		12		12			54																								10
	6				27			65																								43										Ttest
	60				22			32																								37									Pre vs 6wk	0.10613		6wk vs 12	0.0301261
	75							56																								52									Pre vs 12wks	0.59816		6wk vs 24wk	0.00270228
	26							22																								14									Prevs 26wks	0.0049669		6wk vs 2yr	0.00557845
	12		0		11			40																																	Pre vs 2yr	0.0179032
	56
	35		14					26																																	12wk vs 24wk	0.171121
	59		51		84			74																								56									12wl vs 2yr	0.209828		6mts vs 2yrs	0.278462
	38		51
Count	28		25		22			21																								27
Mean	35		28.76		38			51.5714																								49.5926
STD	21.8768		20.0671		27.1521			18.1867																								27.806
STErr	4.13432		4.01343		5.78885			3.96867																								5.35127
Ttest
Pre vs 6wk	0.10613
Pre vs 12wks	0.59816
Prevs 26wks	0.0049669
Prevs 104	0.0179032
6mts vs 2yrs	0.975061
