# Supplementary material for: Ultrasound Guided Arthroscopic Removal of Calcific Tendonitis: A Minimum of 2-Year Followup
Source: J Clin Med. 2023 Apr 25;12(9):3114. doi: 10.3390/jcm12093114 (PMC10179588; doi:10.3390/jcm12093114)
Supplement: Supplementary file 1 [file jcm-12-03114-s001.zip › Strength/old/kPA Medial Lateral Plot Graph.xlsx]

## Sheet: Sheet1
kPA	Medial - Lateral
Raw	1	6	12	24
	1wk	6wk	12wk	26wk
	32.67	128.4	251.3	102.4
	237.6	288.2	243.5	299.9
	69.1	174.8	31.3	142.3
	106.2	200.9	79.7	113
	192	171.1	125.7	216
	87.5	105.3	188.5	129
	75	89.9	111.7	80
	147	295	297.6	205.1
	94.1	34.7	49.1	134.7
	257.1	69.8	227.8	174.9
	77.9	68.1	49.2	139
	199.6	100.3	298.8	151.2
	53.6	78.8	76.4
	289.1	193.9	259.9	289
	78.7	102.1	76.8	239.4
	199.8	257	81.6	97
	55.2	120.3	56.3	70
	112.4	92.9	54.8	79
COUNT	18	18	18	17
MEAN	131.365	142.861	142.222	156.582
STD	78.1465	77.733	95.8499	71.0195
STD ERROR	18.4193	18.3218	22.592	17.2248
T-TESTs
1 to 6 weeks	0.567683
1 to 12 weeks	0.588601
1 to 24 weeks	0.199823
	#REF!
	#REF!
