# Supplementary material for: Ultrasound Guided Arthroscopic Removal of Calcific Tendonitis: A Minimum of 2-Year Followup
Source: J Clin Med. 2023 Apr 25;12(9):3114. doi: 10.3390/jcm12093114 (PMC10179588; doi:10.3390/jcm12093114)
Supplement: Supplementary file 1 [file jcm-12-03114-s001.zip › Strength/old/kPA Medial Plot Graph.xlsx]

## Sheet: Sheet1
kPA	Medial
Raw	1		6		12		24
	1wk		6wk		12wk		26wk
	79.8		191.5		278.2		166.8
	182.5		282.9		179.9		261.3
	187.2		163.6		50		60.5
	159.9		77.7		128.9		183
	138.7		245.2		243.8		205.3
	237.6		156.7		201.5		213.6
	119		115.2		111.7		179.4
	104.4		291.4		159.9		145.6
	43.3		57.8		114		74.9
	105.5		73.3		278		143.3
	148		74.4		77.3		72.2
	166.6		201.5		185.7		230
	72.6		76.8		117.7
	298.7		242.9		221		270.3
	139.1		234.2		63.4		116.7
	222.5		87.7		165		163.9
	60.6		149.2		62.9		92.5
	43.9		65		93.5		113
COUNT	18		18		18		17
MEAN	139.439		154.833		151.8		158.371
STD	69.7357		80.3031		72.5822		64.7843
STD ERROR	16.4369		18.9276		17.1078		15.7125
T-TESTs
1 to 6 weeks	0.45669
1 to 12 weeks	0.558956
1 to 24 weeks	0.326076
	#REF!
	#REF!
