# Supplementary material for: Ultrasound Guided Arthroscopic Removal of Calcific Tendonitis: A Minimum of 2-Year Followup
Source: J Clin Med. 2023 Apr 25;12(9):3114. doi: 10.3390/jcm12093114 (PMC10179588; doi:10.3390/jcm12093114)
Supplement: Supplementary file 1 [file jcm-12-03114-s001.zip › Strength/old/STR ABD v2 3a completed.xlsx]

## Sheet: Sheet1
Raw	0		6		12		24		104
	Pre-op		6wk		12wk		26wk		104wks
	86		134				102		80
			71						40
	56		53		52				50
			91		70		70		95
	27		57		67				65
	64		103		97		100		192
	74		40		48				66
	69		39		31				81
	14		18		37		33		33
	39		72		83		84		175
	104		76		124		59		115
	90		77				83		62
	34						41
	34		68		75				68
	61		56		75		57		46
			43		65				36
	46		72		48				83
	42		24		37				34
	43		31				80		40
	53		14		31		48		58
	41		40		52		73
	20		85		91		66		47
									29
	46		40		60		86		25
	40		45		32		69		85
	83		70		70		24		60
	115						54		76
	72						34		29
	18		38		56		50
	47
	53		31				32
	127		74		104		79		60
	91		79
Count	29	0	28	0	22	0	21	0	27
Mean	58.2414	#DIV/0!	58.6071	#DIV/0!	63.8636	#DIV/0!	63.0476	#DIV/0!	67.7778
STD	28.8316	#DIV/0!	27.2863	#DIV/0!	25.1117	#DIV/0!	22.6196	#DIV/0!	40.2123
STErr	5.35389	#DIV/0!	5.15663	#DIV/0!	5.35384	#DIV/0!	4.93601	#DIV/0!	7.73885
Ttest
Pre vs 6wk	0.920019
Pre vs 12wks	0.112264
Prevs 26wks	0.758223
Prevs 104	0.336232
6mts vs 2yrs	0.317167
