# Supplementary material for: Ultrasound Guided Arthroscopic Removal of Calcific Tendonitis: A Minimum of 2-Year Followup
Source: J Clin Med. 2023 Apr 25;12(9):3114. doi: 10.3390/jcm12093114 (PMC10179588; doi:10.3390/jcm12093114)
Supplement: Supplementary file 1 [file jcm-12-03114-s001.zip › Strength/old/STR Add v2 3a.xlsx]

## Sheet: Sheet1
Raw	0		6		12		24		104
	Pre-op		6wk		12wk		26wk		104
Count	0		0		0		0		0
Mean	#DIV/0!		#DIV/0!		#DIV/0!		#DIV/0!		#DIV/0!
STD	#DIV/0!		#DIV/0!		#DIV/0!		#DIV/0!		#DIV/0!
STErr	#DIV/0!		#DIV/0!		#DIV/0!		#DIV/0!		#DIV/0!
Ttest
Pre vs 6wk	#DIV/0!
Pre vs 12wks	#DIV/0!
Prevs 26wks	#DIV/0!
Prevs 104	#DIV/0!
6mts vs 2yrs	#DIV/0!
