# Supplementary material for: Ultrasound Guided Arthroscopic Removal of Calcific Tendonitis: A Minimum of 2-Year Followup
Source: J Clin Med. 2023 Apr 25;12(9):3114. doi: 10.3390/jcm12093114 (PMC10179588; doi:10.3390/jcm12093114)
Supplement: Supplementary file 1 [file jcm-12-03114-s001.zip › Strength/old/STR ER v2 3a completed.xlsx]

## Sheet: Sheet1
Raw	0		6		12		24		104
	Pre-op		6wk		12wk		26wk		104wks
	68		65				116		45
			48						42
	43		30		30				66
			117		90		90		83
	25		56		84				48
	31		73		87		94		104
	61		40		61				58
	56		34		54				65
	11		38		27		26		27
	41		63		62		69		50
	78		63		117		64		45
	65		93				75		54
	10						59
	24		56		87				69
	39		56		76		62		37
			45		35				29
	56		56		35				54
	33		17		180				26
	20		25				61		42
	36		15		29		45		31
	21		23		33		58
	18		34		32		50		59
									28
	42		18		33		52		22
	30		25		26		52		44
	55		39		30		44		55
	110						49		45
	43						40		20
	32		21		28		40
	38
	35		24				41
	102		94		113		53		41
	42		54
Count	29	0	28	0	22	0	21	0	27
Mean	43.6207	#DIV/0!	47.2143	#DIV/0!	61.3182	#DIV/0!	59.0476	#DIV/0!	47.7407
STD	24.0749	#DIV/0!	25.4214	#DIV/0!	39.7449	#DIV/0!	20.8578	#DIV/0!	19.0941
STErr	4.4706	#DIV/0!	4.8042	#DIV/0!	8.47364	#DIV/0!	4.55154	#DIV/0!	3.67466
Ttest
Pre vs 6wk	0.634868
Pre vs 12wks	0.0409359
Prevs 26wks	0.0722723
Prevs 104	0.895995
6mts vs 2yrs	0.0373064
