# Supplementary material for: Ultrasound Guided Arthroscopic Removal of Calcific Tendonitis: A Minimum of 2-Year Followup
Source: J Clin Med. 2023 Apr 25;12(9):3114. doi: 10.3390/jcm12093114 (PMC10179588; doi:10.3390/jcm12093114)
Supplement: Supplementary file 1 [file jcm-12-03114-s001.zip › Strength/old/STR IR v2 3a completed GRAPH VERSION.xlsx]

## Sheet: Sheet1
Raw	Pre-Op		6		12			24																									249
	Pre-op		6wk		12wk			26wk																									104wks
	105		121					134																									75
			56																														47
	56		50		67																												72
			118		83			83																									94
	35		67		82																												49
	112		107		103			117																									198
	74		48		69																												59
	79		48		45																												105
	13		43		30			32																									32
	42		90		90			58																									110
	93		87		120			77																									65
	50		102					90																									53
	48							71
	50		75		97																												61
	46		57		89			82																									29
			55		36																												25
	53		63		31																												42
	44		23		180																												25
	51		30					70																									38
	50		26		35			44																									49
	40		45		50			69
	24		78		95			48																									42
																																	35
	62		22		50			72																									33
	52		38		28			88																									57
	78		50		44			62																									48
	120							61																									67
	65							36																									29
	30		37		60			80
	69
	42		28					35
	106		90		118			76																									39
	85		60
Count	29		28		22			21																									27
Mean	61.1724		61.2143		72.8182			70.7143																									58.4444
STD	26.9219		28.6167		37.6217			25.2946																									36.0559
STErr	4.99928		5.40805		8.02098			5.51972																									6.93896
Ttest
Pre vs 6wk	0.924873
Pre vs 12wks	0.0777042
Prevs 26wks	0.183255
Prevs 104	0.625382
6mts vs 2yrs	0.730054
