# Supplementary material for: Ultrasound Guided Arthroscopic Removal of Calcific Tendonitis: A Minimum of 2-Year Followup
Source: J Clin Med. 2023 Apr 25;12(9):3114. doi: 10.3390/jcm12093114 (PMC10179588; doi:10.3390/jcm12093114)
Supplement: Supplementary file 1 [file jcm-12-03114-s001.zip › Strength/old/STR IR v2 3a completed.xlsx]

## Sheet: Sheet1
Raw	0		6		12		24		104
	Pre-op		6wk		12wk		26wk		104wks
	105		121				134		75
			56						47
	56		50		67				72
			118		83		83		94
	35		67		82				49
	112		107		103		117		198
	74		48		69				59
	79		48		45				105
	13		43		30		32		32
	42		90		90		58		110
	93		87		120		77		65
	50		102				90		53
	48						71
	50		75		97				61
	46		57		89		82		29
			55		36				25
	53		63		31				42
	44		23		180				25
	51		30				70		38
	50		26		35		44		49
	40		45		50		69
	24		78		95		48		42
									35
	62		22		50		72		33
	52		38		28		88		57
	78		50		44		62		48
	120						61		67
	65						36		29
	30		37		60		80
	69
	42		28				35
	106		90		118		76		39
	85		60
Count	29	0	28	0	22	0	21	0	27
Mean	61.1724	#DIV/0!	61.2143	#DIV/0!	72.8182	#DIV/0!	70.7143	#DIV/0!	58.4444
STD	26.9219	#DIV/0!	28.6167	#DIV/0!	37.6217	#DIV/0!	25.2946	#DIV/0!	36.0559
STErr	4.99928	#DIV/0!	5.40805	#DIV/0!	8.02098	#DIV/0!	5.51972	#DIV/0!	6.93896
Ttest
Pre vs 6wk	0.924873
Pre vs 12wks	0.0777042
Prevs 26wks	0.183255
Prevs 104	0.625382
6mts vs 2yrs	0.730054
