# Supplementary material for: Ultrasound Guided Arthroscopic Removal of Calcific Tendonitis: A Minimum of 2-Year Followup
Source: J Clin Med. 2023 Apr 25;12(9):3114. doi: 10.3390/jcm12093114 (PMC10179588; doi:10.3390/jcm12093114)
Supplement: Supplementary file 1 [file jcm-12-03114-s001.zip › Strength/old/STR LO v2 3a completed.xlsx]

## Sheet: Sheet1
Raw	0		6		12		24		104
	Pre-op		6wk		12wk		26wk		104wks
	95		90				45		47
			44						45
	52		13		26				83
			60		31		31		43
			42		49				19
	86		47		71		61		103
	34		30		44				31
	33		35		43				43
	0		28		22		15		30
	25		47		50		45		48
			65		87		48		36
	20		63				58		42
	12						34
	16		47		48				39
	39		39		58		41		26
			34		26				17
	25		46		20				37
	16		10		14				23
	55		0				30		38
	80		8		23		39		23
	18						39
	13		27		23		32		25
									18
	40		11		23		32		11
	58				23		59		36
	69				24		22		40
	40						59		31
	36						15		14
	32		0		16		47
	25
	35		17				21
	61		71		73		72		29
	38		20
Count	27	0	25	0	21	0	21	0	27
Mean	39	#DIV/0!	35.76	#DIV/0!	37.8095	#DIV/0!	40.2381	#DIV/0!	36.1852
STD	23.7843	#DIV/0!	23.154	#DIV/0!	20.7524	#DIV/0!	15.7414	#DIV/0!	19.596
STErr	4.57729	#DIV/0!	4.6308	#DIV/0!	4.52854	#DIV/0!	3.43505	#DIV/0!	3.77125
Ttest
Pre vs 6wk	0.296786
Pre vs 12wks	0.472041
Prevs 26wks	0.678391
Prevs 104	0.438785
6mts vs 2yrs	0.790215
