# Supplementary material for: Ultrasound Guided Arthroscopic Removal of Calcific Tendonitis: A Minimum of 2-Year Followup
Source: J Clin Med. 2023 Apr 25;12(9):3114. doi: 10.3390/jcm12093114 (PMC10179588; doi:10.3390/jcm12093114)
Supplement: Supplementary file 1 [file jcm-12-03114-s001.zip › Strength/old/STR SS v2 3a completed.xlsx]

## Sheet: Sheet1
Raw	0		6		12		24		104
	Pre-op		6wk		12wk		26wk		104wks
	31		16				70		67
			41						67
	45		10		13				91
			76		67		67		64
			32		54				46
	93		10		80		94		136
	31		12		33				45
	27		25		30				70
	12		11		22		35		18
	34		36		26		42		64
	64		43		113		54		60
	60		61				74		72
	2						37
	26		33		42				79
	16		38		51		38		23
			27		25				24
	25		31		28				42
	34		20		16				11
	21		0				54		38
	34		11		21		43		51
	20				12		61
	12		58		47		45		25
									34
	26		12		12		54		10
	6				27		65		43
	60				22		32		37
	75						56		52
	26						22		14
	12		0		11		40
	56
	35		14				26
	59		51		84		74		56
	38		51
Count	28	0	25	0	22	0	21	0	27
Mean	35	#DIV/0!	28.76	#DIV/0!	38	#DIV/0!	51.5714	#DIV/0!	49.5926
STD	21.8768	#DIV/0!	20.0671	#DIV/0!	27.1521	#DIV/0!	18.1867	#DIV/0!	27.806
STErr	4.13432	#DIV/0!	4.01343	#DIV/0!	5.78885	#DIV/0!	3.96867	#DIV/0!	5.35127
Ttest
Pre vs 6wk	0.10613
Pre vs 12wks	0.59816
Prevs 26wks	0.0049669
Prevs 104	0.0179032
6mts vs 2yrs	0.975061
